# Supplementary material for: PFDN2 promotes cell cycle progression via the hnRNPD-MYBL2 axis in gastric cancer
Source: Front Oncol. 2023 Jul 18;13:1164070. doi: 10.3389/fonc.2023.1164070 (PMC10395514; doi:10.3389/fonc.2023.1164070)
Supplement: Supplementary file 2 [file Table_2.xlsx]

## Sheet: IgG
Supplemental data2: Identification of PFDN2 interacting protein by mass spectrometry
Group_ID	Protein_ID	Protein_Qscore	Protein_FDR	Protein_Mass	PeptideSeqs	PepIsUnique	Unique_Peptide_Num	Unique_Spectra_Num	Coverage	Peptide_Query	Sameset	Description	Abundance	iBAQ
206_1	sp|P00403|COX2_HUMAN	4.21157	NA	25548.2	VVLPIEAPIR	1	1	1	0.0441	14735	-	Cytochrome c oxidase subunit 2 OS=Homo sapiens OX=9606 GN=MT-CO2 PE=1 SV=1	0	0
43_1	sp|O75131|CPNE3_HUMAN	4.21157	NA	60092.1	DIVQFVPFR	1	1	1	0.0168	15175	sp|Q86YQ8|CPNE8_HUMAN;sp|Q8IYJ1|CPNE9_HUMAN;sp|Q9UBL6|CPNE7_HUMAN;sp|Q9HCH3|CPNE5_HUMAN;sp|Q96FN4|CPNE2_HUMAN;sp|O95741|CPNE6_HUMAN;sp|Q96A23|CPNE4_HUMAN	Copine-3 OS=Homo sapiens OX=9606 GN=CPNE3 PE=1 SV=1	38404.2	1477.09
67_2	sp|P00338|LDHA_HUMAN	13.3286	NA	36665.4	DQLIYNLLK;FIIPNVVK;SADTLWGIQK;VIGSGCNLDSAR;VTLTSEEEAR	1;1;1;0;1	4	4	0.1476	15156;9475;15109;19270;15650	-	L-lactate dehydrogenase A chain OS=Homo sapiens OX=9606 GN=LDHA PE=1 SV=2	2.88705e+06	120294
126_1	sp|P21796|VDAC1_HUMAN	2.04227	NA	30753.6	YQIDPDACFSAK	1	1	1	0.0424	24303	-	Voltage-dependent anion-selective channel protein 1 OS=Homo sapiens OX=9606 GN=VDAC1 PE=1 SV=2	0	0
98_1	sp|A0A075B6K2|LV312_HUMAN	4.21157	NA	12378.9	ITCGGNNIGSK	1	1	1	0.0957	15161	sp|P80748|LV321_HUMAN;sp|A0A075B6K5|LV39_HUMAN	Immunoglobulin lambda variable 3-12 OS=Homo sapiens OX=9606 GN=IGLV3-12 PE=3 SV=2	393029	98257.2
269_1	sp|B2RPK0|HGB1A_HUMAN	4.21157	NA	24222.8	IKGEHPGLSIGDVAK	1	1	1	0.0711	27283	sp|P09429|HMGB1_HUMAN	Putative high mobility group protein B1-like 1 OS=Homo sapiens OX=9606 GN=HMGB1P1 PE=5 SV=1	0	0
104_1	sp|Q96GM5|SMRD1_HUMAN	2.36095	NA	58195.9	MGPAPGQGLYRSPMPGAAYPRPGMLPGSR	1	1	1	0.0563	43190	-	SWI/SNF-related matrix-associated actin-dependent regulator of chromatin subfamily D member 1 OS=Homo sapiens OX=9606 GN=SMARCD1 PE=1 SV=2	0	0
28_1	sp|Q9Y3U8|RL36_HUMAN	7.2294	NA	12245.9	EELSNVLAAMR;EVCGFAPYER;YPMAVGLNK	1;1;1	3	3	0.2857	18787;18609;11283	-	60S ribosomal protein L36 OS=Homo sapiens OX=9606 GN=RPL36 PE=1 SV=3	1.69341e+06	282235
156_1	sp|P22392|NDKB_HUMAN	2.12758	NA	17286.9	DRPFFPGLVK;GLVGEIIKR;TFIAIKPDGVQR	1;0;0	1	1	0.2039	17027;11079;22365;22366	-	Nucleoside diphosphate kinase B OS=Homo sapiens OX=9606 GN=NME2 PE=1 SV=1	0	0
156_2	sp|P15531|NDKA_HUMAN	6.41972	NA	17137.7	DRPFFAGLVK;GLVGEIIKR;NIIHGSDSVESAEK;TFIAIKPDGVQR	1;0;1;0	2	3	0.2961	16214;11079;26326;26325;22365;22366	-	Nucleoside diphosphate kinase A OS=Homo sapiens OX=9606 GN=NME1 PE=1 SV=1	592140	53830.9
244_1	sp|P28066|PSA5_HUMAN	4.21157	NA	26394.2	AIGSASEGAQSSLQEVYHK	1	1	2	0.0788	35058;35060	-	Proteasome subunit alpha type-5 OS=Homo sapiens OX=9606 GN=PSMA5 PE=1 SV=3	1.13021e+06	102746
154_1	sp|P46783|RS10_HUMAN	4.21157	NA	18885.9	IAIYELLFK	1	1	1	0.0545	14828	-	40S ribosomal protein S10 OS=Homo sapiens OX=9606 GN=RPS10 PE=1 SV=1	0	0
229_1	sp|P01023|A2MG_HUMAN	69.9121	NA	163188	ALLAYAFALAGNQDK;DLKPAIVK;DTVIKPLLVEPEGLEK;GVPIPNKVIFIR;HYDGSYSTFGER;IAQWQSFQLEGGLK;LLLQQVSLPELPGEYSMK;LPPNVVEESAR;LVHVEEPHTETVR;NEDSLVFVQTDK;NQGNTWLTAFVLK;QFSFPLSSEPFQGSYK;SASNMAIVDVK;TEHPFTVEEFVLPK;VDLSFSPSQSLPASHAHLR;VGFYESDVMGR;YDVENCLANK;YNILPEKEEFPFALGVQTLPQTCDEPK	1;1;1;1;1;1;1;1;1;1;1;1;1;1;1;1;1;1	18	21	0.171	28499;8161;32201;22589;24420;24421;29291;36353;18136;28076;28075;23734;26502;33316;15653;30466;36398;19645;20149;18559;43825	-	Alpha-2-macroglobulin OS=Homo sapiens OX=9606 GN=A2M PE=1 SV=3	4.97478e+07	663304
105_1	sp|P05141|ADT2_HUMAN	19.0544	NA	32831.2	DFLAGGVAAAISK;EQGVLSFWR;LLLQVQHASK;TAVAPIER;YFPTQALNFAFK	1;1;1;1;1	5	5	0.1745	18390;15203;15736;7378;25256	-	ADP/ATP translocase 2 OS=Homo sapiens OX=9606 GN=SLC25A5 PE=1 SV=7	3.19983e+06	159992
1_1	sp|P00966|ASSY_HUMAN	2.15048	NA	46501	VIAPWR	1	1	1	0.0146	4044	-	Argininosuccinate synthase OS=Homo sapiens OX=9606 GN=ASS1 PE=1 SV=2	359688	14387.5
250_1	sp|Q00325|MPCP_HUMAN	8.42314	NA	40068.7	FGFYEVFK;IQTQPGYANTLR	1;1	2	2	0.0552	12405;22845	-	Phosphate carrier protein, mitochondrial OS=Homo sapiens OX=9606 GN=SLC25A3 PE=1 SV=2	664862	33243.1
186_1	sp|P06733|ENOA_HUMAN	10.4654	NA	47139.3	AAVPSGASTGIYEALELR;DATNVGDEGGFAPNILENK;SGKYDLDFK	1;1;1	3	3	0.106	32637;35026;13556	-	Alpha-enolase OS=Homo sapiens OX=9606 GN=ENO1 PE=1 SV=2	302207	10420.9
226_1	sp|P62826|RAN_HUMAN	7.65055	NA	24407.6	LVLVGDGGTGK;NLQYYDISAK;SNYNFEKPFLWLAR	1;1;1	3	3	0.162	11876;18262;32279	-	GTP-binding nuclear protein Ran OS=Homo sapiens OX=9606 GN=RAN PE=1 SV=3	3.29673e+06	299703
193_1	sp|P15880|RS2_HUMAN	12.6347	NA	31304.6	SLEEIYLFSLPIK;SPYQEFTDHLVK;TYSYLTPDLWK	1;1;1	3	3	0.1229	28213;25711;23521	-	40S ribosomal protein S2 OS=Homo sapiens OX=9606 GN=RPS2 PE=1 SV=2	2.02685e+06	92129.6
242_1	sp|P50454|SERPH_HUMAN	2.54449	NA	46411.2	DTQSGSLLFIGR	1	1	1	0.0287	20755	-	Serpin H1 OS=Homo sapiens OX=9606 GN=SERPINH1 PE=1 SV=2	287669	11506.7
128_1	sp|P46782|RS5_HUMAN	8.51783	NA	22862.1	GSSNSYAIK;QAVDVSPLR;VNQAIWLLCTGAR	1;1;1	3	3	0.152	9371;11071;26814	-	40S ribosomal protein S5 OS=Homo sapiens OX=9606 GN=RPS5 PE=1 SV=4	1.82233e+06	182233
219_1	sp|P02790|HEMO_HUMAN	13.3443	NA	51643.3	EVGTPHGIILDSVDAAFICPGSSR;LLQDEFPGIPSPLDAAVECHR;QGHNSVFLIK;YYCFQGNQFLR	1;1;1;1	4	4	0.1429	40899;39954;15342;26608	-	Hemopexin OS=Homo sapiens OX=9606 GN=HPX PE=1 SV=2	5.30473e+06	212189
136_2	sp|P01860|IGHG3_HUMAN	2.54449	NA	41260.4	EPQVYTLPPSR;EPQVYTLPPSREEMTK;GPSVFPLAPCSR;STSGGTAALGCLVK;VVSVLTVLHQDWLNGK;VVSVLTVLHQDWLNGKEYK;WYVDGVEVHNAK	0;0;0;0;0;0;1	1	1	0.1936	20516;20511;20513;20512;34409;34410;20544;21633;32684;32707;38732;24372	-	Immunoglobulin heavy constant gamma 3 OS=Homo sapiens OX=9606 GN=IGHG3 PE=1 SV=2	620458	36497.5
136_3	sp|P01859|IGHG2_HUMAN	10.7841	NA	35877.8	EPQVYTLPPSR;EPQVYTLPPSREEMTK;GLPAPIEK;GPSVFPLAPCSR;STSESTAALGCLVK;TTPPMLDSDGSFFLYSK;VVSVLTVVHQDWLNGK	0;0;1;0;0;1;1	3	7	0.2546	20516;20511;20513;20512;34409;34410;6401;20544;24582;34179;34178;34422;32423;32422;32437	-	Immunoglobulin heavy constant gamma 2 OS=Homo sapiens OX=9606 GN=IGHG2 PE=1 SV=2	5.66452e+06	435732
191_1	sp|P02647|APOA1_HUMAN	39.4072	NA	30758.9	ATEHLSTLSEK;DSGRDYVSQFEGSALGK;DYVSQFEGSALGK;ETEGLRQEMSK;LLDNWDSVTSTFSK;LSPLGEEMRDR;QGLLPVLESFK;THLAPYSDELR;VKDLATVYVDVLK;VSFLSALEEYTK	1;1;1;1;1;1;1;1;1;1	10	13	0.4157	18283;32797;23892;21168;29431;21034;18727;18245;21012;21013;25696;25697;23524	-	Apolipoprotein A-I OS=Homo sapiens OX=9606 GN=APOA1 PE=1 SV=1	1.49317e+07	711032
136_1	sp|P01861|IGHG4_HUMAN	4.21157	NA	35917.9	GFYPSDIAVEWESNGQPENNYK;GPSVFPLAPCSR;STSESTAALGCLVK;TTPPVLDSDGSFFLYSR;VVSVLTVLHQDWLNGK;VVSVLTVLHQDWLNGKEYK	0;0;0;1;0;0	1	1	0.2569	41144;41143;20544;24582;34126;32684;32707;38732	-	Immunoglobulin heavy constant gamma 4 OS=Homo sapiens OX=9606 GN=IGHG4 PE=1 SV=1	0	0
263_1	sp|Q9NYL9|TMOD3_HUMAN	21.9353	NA	39570.3	ILPVFDEPPNPTNVEESLK;ILPVFDEPPNPTNVEESLKR;MLEENTNILK;QKPVQTFTEEK;QQLGTAVELEMAK;STTGPFDREHLLSYLEK	1;1;1;1;1;1	6	6	0.2017	37709;39342;17958;22061;24406;35555	-	Tropomodulin-3 OS=Homo sapiens OX=9606 GN=TMOD3 PE=1 SV=1	1.0512e+07	457043
136_4	sp|P0DOX5|IGG1_HUMAN	25.2694	NA	49297.7	EPQVYTLPPSR;EPQVYTLPPSRDELTK;FNWYVDGVEVHNAK;GFYPSDIAVEWESNGQPENNYK;GPSVFPLAPSSK;QVQLVQSGGGVVQPGR;STSGGTAALGCLVK;TPEVTCVVVDVSHEDPEVK;TTPPVLDSDGSFFLYSK;VVSVLTVLHQDWLNGK;VVSVLTVLHQDWLNGKEYK	0;1;1;0;1;1;0;1;1;0;0	6	8	0.3318	20516;20511;20513;20512;33732;33730;30543;30544;41144;41143;17405;29017;21633;37716;33743;32684;32707;38732	-	Immunoglobulin gamma-1 heavy chain OS=Homo sapiens OX=9606 PE=1 SV=2	3.76967e+07	1.71349e+06
237_1	sp|P00491|PNPH_HUMAN	11.5933	NA	32097.2	DHINLPGFSGQNPLR;VFGFSLITNK;VIMDYESLEK	1;1;1	3	4	0.1211	30347;30346;15346;19091	-	Purine nucleoside phosphorylase OS=Homo sapiens OX=9606 GN=PNP PE=1 SV=2	2.70351e+06	122887
188_1	sp|P27635|RL10_HUMAN	4.21157	NA	24587.9	FNADEFEDMVAEK	1	1	1	0.0607	28017	-	60S ribosomal protein L10 OS=Homo sapiens OX=9606 GN=RPL10 PE=1 SV=4	0	0
279_1	sp|P46779|RL28_HUMAN	4.21157	NA	15737.7	NCSSFLIK	1	1	1	0.0584	10619	-	60S ribosomal protein L28 OS=Homo sapiens OX=9606 GN=RPL28 PE=1 SV=3	112532	10230.2
103_1	sp|P62244|RS15A_HUMAN	4.56717	NA	14830	FLTVMMK;IVVNLTGR	1;1	2	2	0.1154	7738;7820	-	40S ribosomal protein S15a OS=Homo sapiens OX=9606 GN=RPS15A PE=1 SV=2	994670	90424.6
249_1	sp|P63244|RACK1_HUMAN	4.21157	NA	35054.6	IIVDELKQEVISTSSK	1	1	2	0.0505	32343;32342	-	Receptor of activated protein C kinase 1 OS=Homo sapiens OX=9606 GN=RACK1 PE=1 SV=3	0	0
277_1	sp|P02749|APOH_HUMAN	2.47677	NA	38272.7	ATVVYQGER	1	1	1	0.0261	12046	-	Beta-2-glycoprotein 1 OS=Homo sapiens OX=9606 GN=APOH PE=1 SV=3	882845	46465.5
5_3	sp|P08779|K1C16_HUMAN	34.089	NA	51236.2	ALEEANADLEVK;APSTYGGGLSVSSR;ASLENSLEETK;DAETWFLSK;EVFTSSSSSSSR;GSCGIGGGIGGGSSR;IIAATIENAQPILQIDNAR;ILNEMRDQYEQMAEK;LASYLDKVR;LLEGEDAHLSSQQASGQSYSSR;QTVEADVNGLR;TEELNKEVASNSELVQSSR;TKYEHELALR;VTMQNLNDR	0;1;0;1;1;0;1;1;0;1;1;1;1;0	9	10	0.3953	21014;22168;18405;14384;19675;20259;36640;34062;34061;13285;13286;39838;17875;37446;19660;14701;14700;14206	-	Keratin, type I cytoskeletal 16 OS=Homo sapiens OX=9606 GN=KRT16 PE=1 SV=4	2.98586e+06	85310.2
5_2	sp|P02533|K1C14_HUMAN	8.42314	NA	51529.4	ALEEANADLEVK;ASLENSLEETK;DAEEWFFTK;EVATNSELVQSGK;GSCGIGGGIGGGSSR;ILNEMRDQYEK;LASYLDKVR;LLEGEDAHLSSSQFSSGSQSSR;NHEEEMNALR;VTMQNLNDR	0;0;1;0;0;0;0;1;0;0	2	2	0.2564	21014;18405;16928;22842;20259;24999;13285;13286;39476;19085;14701;14700;14206	-	Keratin, type I cytoskeletal 14 OS=Homo sapiens OX=9606 GN=KRT14 PE=1 SV=4	0	0
5_1	sp|Q04695|K1C17_HUMAN	4.21157	NA	48076	DAEDWFFSK;EVATNSELVQSGK;ILNEMRDQYEK;LASYLDKVR;NHEEEMNALR	1;0;0;0;0	1	1	0.1204	16016;22842;24999;13285;13286;19085	-	Keratin, type I cytoskeletal 17 OS=Homo sapiens OX=9606 GN=KRT17 PE=1 SV=2	0	0
224_1	sp|Q96A72|MGN2_HUMAN	2.06349	NA	17264.9	IGSLIDVNQSK	1	1	1	0.0743	16976	sp|P61326|MGN_HUMAN	Protein mago nashi homolog 2 OS=Homo sapiens OX=9606 GN=MAGOHB PE=1 SV=1	217859	15561.4
177_1	sp|P30043|BLVRB_HUMAN	27.5064	NA	22105.4	CLTTDEYDGHSTYPSHQYQ;HDLGHFMLR;LPSEGPRPAHVVVGDVLQAADVDK;LQAVTDDHIR;NDLSPTTVMSEGAR;TVAGQDAVIVLLGTR;YVAVMPPHIGDQPLTGAYTVTLDGR	1;1;1;1;1;1;1	7	11	0.5631	39416;39415;15903;40717;40720;16759;26585;26551;27101;27100;41912	-	Flavin reductase (NADPH) OS=Homo sapiens OX=9606 GN=BLVRB PE=1 SV=3	1.60771e+07	1.46156e+06
5_4	sp|P13645|K1C10_HUMAN	93.6168	NA	58791.7	ADLEMQIESLTEELAYLKK;AETECQNTEYQQLLDIK;ALEESNYELEGK;ELTTEIDNNIEQISSYK;GSLGGGFSSGGFSGGSFSR;GSSGGGCFGGSSGGYGGLGGFGGGSFR;HGNSHQGEPR;IRLENEIQTYR;KDAEAWFNEK;LASYLDKVR;LENEIQTYR;LKYENEVALR;NHEEEMK;NHEEEMKDLR;NVSTGDVNVEMNAAPGVDLTQLLNNMR;QSLEASLAETEGR;QSVEADINGLR;QSVEADINGLRR;SGGGGGGGGCGGGGGVSSLR;SKELTTEIDNNIEQISSYK;SQYEQLAEQNR;SQYEQLAEQNRK;VLDELTLTK;VTMQNLNDR;YENEVALR	1;1;1;1;1;1;1;1;1;0;1;1;1;1;1;1;1;1;1;1;1;1;1;0;1	23	35	0.4692	38858;36909;23350;35634;35623;31069;39772;39771;15100;24915;24914;18925;13285;13286;16699;18844;9088;20983;20984;42844;42843;42878;42879;23630;17876;22732;22755;22756;22240;28148;38556;38555;22929;26558;26559;12294;14701;14700;14206;11303	-	Keratin, type I cytoskeletal 10 OS=Homo sapiens OX=9606 GN=KRT10 PE=1 SV=6	8.29061e+07	2.96093e+06
62_1	sp|P01876|IGHA1_HUMAN	23.2948	NA	37630.6	DASGVTFTWTPSSGK;KGDTFSCMVGHEALPLAFTQK;QEPSQGTTTFAVTSILR;TFTCTAAYPESK;VAAEDWK;WLQGSQELPR	1;1;1;1;1;1	6	8	0.2323	27901;39725;39730;33113;33112;23193;6242;18234	-	Immunoglobulin heavy constant alpha 1 OS=Homo sapiens OX=9606 GN=IGHA1 PE=1 SV=2	1.7786e+07	1.18573e+06
259_1	sp|Q99497|PARK7_HUMAN	4.21157	NA	19878.5	EILKEQENR	1	1	1	0.0476	16505	-	Parkinson disease protein 7 OS=Homo sapiens OX=9606 GN=PARK7 PE=1 SV=2	511192	39322.5
111_1	sp|P45880|VDAC2_HUMAN	13.5357	NA	31546.5	LTLSALVDGK;VNNSSLIGVGYTQTLRPGVK;VTGTLETK;YQLDPTASISAK	1;1;1;1	4	4	0.1701	11915;37198;7172;20754	-	Voltage-dependent anion-selective channel protein 2 OS=Homo sapiens OX=9606 GN=VDAC2 PE=1 SV=2	1.07024e+06	66890.1
4_1	sp|P02549|SPTA1_HUMAN	42.3358	NA	279842	DSEQVDSWMSR;DVTEAIQWIK;FSSDFDELSGWMNEK;FYLFLSK;GTQLHEANQQLQFENNAEDLQR;HGLLESAVAAR;QEQIENQYR;TGQEMIEGGHYASDNVTTR;VADDLLFEGLLTPEGAQIR;VILENIASHEPR;VLETAEEIQER;VTILGETAER	1;1;1;1;1;1;1;1;1;1;1;1	12	12	0.0645	22189;17909;32381;9142;41361;15271;18038;36664;36512;23264;21468;14161	-	Spectrin alpha chain, erythrocytic 1 OS=Homo sapiens OX=9606 GN=SPTA1 PE=1 SV=5	8.01973e+06	49200.8
31_1	sp|P00450|CERU_HUMAN	28.8893	NA	122128	ALYLQYTDETFR;DIASGLIGPLIICK;DIFTGLIGPMK;EYTDASFTNR;GAYPLSIEPIGVR;LISVDTEHSNIYLQNGPDR;MFTTAPDQVDKEDEDFQESNK;QSEDSTFYLGER	1;1;1;1;1;1;1;1	8	8	0.1052	27258;25911;17602;17917;23108;38087;40850;24836	-	Ceruloplasmin OS=Homo sapiens OX=9606 GN=CP PE=1 SV=1	4.61839e+06	92367.8
50_3	sp|P68871|HBB_HUMAN	46.3273	NA	15988.3	EFTPPVQAAYQK;EFTPPVQAAYQKVVAGVANALAHK;FFESFGDLSTPDAVMGNPK;GTFATLSELHCDK;GTFATLSELHCDKLHVDPENFR;KVLGAFSDGLAHLDNLK;LHVDPENFR;LLGNVLVCVLAHHFGK;LLGNVLVCVLAHHFGKEFTPPVQAAYQK;LLVVYPWTQR;SAVTALWGK;SAVTALWGKVNVDEVGGEALGR;VHLTPEEK;VHLTPEEKSAVTALWGK;VLGAFSDGLAHLDNLK;VNVDEVGGEALGR;VVAGVANALAHK;VVAGVANALAHKYH	1;1;1;1;1;0;0;1;1;0;1;1;0;1;0;1;0;0	11	104	0.9524	23288;23290;23289;23291;23292;23297;23287;23294;40949;36538;36548;36551;36555;36779;36797;36776;36554;36550;36786;36799;36775;36800;36791;36788;36558;36540;36552;36792;36549;36785;36537;36559;36793;36778;36553;36780;36543;36796;36546;36544;36777;36539;36798;36557;36782;36547;36787;36783;26159;41403;41401;41402;41399;41400;32502;32501;32499;32498;32497;32507;32530;32527;15378;15377;32156;32160;321…	-	Hemoglobin subunit beta OS=Homo sapiens OX=9606 GN=HBB PE=1 SV=2	7.39255e+07	6.7205e+06
50_1	sp|P69891|HBG1_HUMAN	18.0836	NA	16130.3	FFDSFGNLSSASAIMGNPK;LHVDPENFK;LLVVYPWTQR;MVTAVASALSSR;VLTSLGDAIK;VNVEDAGGETLGR	1;1;0;1;1;1	5	7	0.4966	35508;35509;35733;14458;20140;20126;20139;20129;20121;20120;20132;20114;20142;20118;20112;20117;20138;20136;20113;20123;20127;20134;20125;20116;20111;20119;20128;20135;20124;20130;20131;20137;17633;11913;21461	-	Hemoglobin subunit gamma-1 OS=Homo sapiens OX=9606 GN=HBG1 PE=1 SV=2	6.73633e+06	561361
140_1	sp|P02763|A1AG1_HUMAN	16.8463	NA	23496.8	EQLGEFYEALDCLR;SDVVYTDWK;SDVVYTDWKK;YVGGQEHFAHLLILR	1;1;1;1	4	6	0.194	31611;14898;19018;31779;31777;31778	-	Alpha-1-acid glycoprotein 1 OS=Homo sapiens OX=9606 GN=ORM1 PE=1 SV=1	1.93936e+06	149182
201_1	sp|P62861|RS30_HUMAN	4.21157	NA	6643.82	FVNVVPTFGK	1	1	1	0.1695	14754	-	40S ribosomal protein S30 OS=Homo sapiens OX=9606 GN=FAU PE=1 SV=1	38641.1	12880.4
82_1	sp|P10599|THIO_HUMAN	8.42314	NA	11729.7	TAFQEALDAAGDK;VGEFSGANK	1;1	2	2	0.2095	22121;8882	-	Thioredoxin OS=Homo sapiens OX=9606 GN=TXN PE=1 SV=3	780988	111570
61_1	sp|Q99623|PHB2_HUMAN	4.21157	NA	33275.9	IVQAEGEAEAAK	1	1	1	0.0401	18285	-	Prohibitin-2 OS=Homo sapiens OX=9606 GN=PHB2 PE=1 SV=2	1.66642e+06	64093.1
26_1	sp|Q8NEV1|CSK23_HUMAN	4.21157	NA	45190.9	GGPNIITLADIVKDPVSR	1	1	3	0.046	33616;33615;33617	sp|P68400|CSK21_HUMAN	Casein kinase II subunit alpha 3 OS=Homo sapiens OX=9606 GN=CSNK2A3 PE=1 SV=2	273453	11889.2
158_1	sp|P25325|THTM_HUMAN	8.42314	NA	33157.6	AGQPLQLLDASWYLPK;ARPEDVISEGR	1;1	2	2	0.0909	32553;18649	-	3-mercaptopyruvate sulfurtransferase OS=Homo sapiens OX=9606 GN=MPST PE=1 SV=3	234485	12341.3
58_1	sp|P20160|CAP7_HUMAN	2.36095	NA	26868.7	HFCGGALIHAR	1	1	1	0.0438	18953	-	Azurocidin OS=Homo sapiens OX=9606 GN=AZU1 PE=1 SV=3	306224	27838.6
65_2	sp|P35579|MYH9_HUMAN	100.434	NA	226392	ADFCIIHYAGK;AGVLAHLEEER;DVLLQVDDERR;EDQSILCTGESGAGK;EEVGEEAIVELVENGKK;FVSELWK;HEMPPHIYAITDTAYR;IAQLEEELEEEQGNTELINDR;IAQLEEQLDNETK;IAQLEEQLDNETKER;IIGLDQVAGMSETALPGAFK;KANLQIDQINTDLNLER;KLVWVPSDK;LDPHLVLDQLR;LVWVPSDK;NFINNPLAQADWAAK;NLPIYSEEIVEMYK;NTNPNFVR;QACVLMIK;QAQQERDELADEIANSSGK;QGFPNR;QLLQANPILEAFGNAK;RGDLPFVVPR;RQLEEAEEEAQR;RQQQLTAMK;SGFEPASLK;SMMQDREDQSILCTGESGAGK;TDLLLEPYNK;TVGQLYK;VEDM…	0;0;1;0;1;1;1;1;1;1;1;1;1;0;1;1;1;0;1;1;0;1;1;1;1;1;1;1;0;0;1;1;1;1;1;1	28	34	0.2087	20780;18513;22731;28196;33721;33720;8896;34541;40746;27605;32806;35930;35642;13541;21541;21542;9912;30477;31391;10456;10491;36988;3466;31381;31108;16419;26384;14631;9667;39391;39390;17979;5920;39283;39284;26173;26172;26377;29485;29487;28623;20106;40619;40618	-	Myosin-9 OS=Homo sapiens OX=9606 GN=MYH9 PE=1 SV=4	5.50129e+07	433173
240_1	sp|P81605|DCD_HUMAN	8.42314	NA	11276.8	ENAGEDPGLAR;LGKDAVEDLESVGK	1;1	2	2	0.2273	15446;25614	-	Dermcidin OS=Homo sapiens OX=9606 GN=DCD PE=1 SV=2	1.60958e+06	201198
84_1	sp|P00918|CAH2_HUMAN	23.2948	NA	29227.9	AVQQPDGLAVLGIFLK;ILNNGHAFNVEFDDSQDK;QSPVDIDTHTAK;VVDVLDSIK;YAAELHLVHWNTK;YDPSLKPLSVSYDQATSLR	1;1;1;1;1;1	6	9	0.3346	30387;36616;36617;21270;11157;28813;28815;37730;37729	-	Carbonic anhydrase 2 OS=Homo sapiens OX=9606 GN=CA2 PE=1 SV=2	1.19174e+07	744835
67_1	sp|P07195|LDHB_HUMAN	15.3772	NA	36615.1	FIIPQIVK;GLTSVINQK;IVADKDYSVTANSK;LKDDEVAQLK;VIGSGCNLDSAR	1;1;1;1;0	4	5	0.1587	10332;10392;27042;27041;16510;19270	-	L-lactate dehydrogenase B chain OS=Homo sapiens OX=9606 GN=LDHB PE=1 SV=2	1.12035e+06	53350
33_1	sp|P62847|RS24_HUMAN	4.21157	NA	15413.4	TTGFGMIYDSLDYAK	1	1	1	0.1128	30600	-	40S ribosomal protein S24 OS=Homo sapiens OX=9606 GN=RPS24 PE=1 SV=1	0	0
137_2	sp|P07951|TPM2_HUMAN	8.42314	NA	32830.6	AEQAEADKK;AMKDEEK;ATDAEADVASLNR;ATDAEADVASLNRR;CGDLEEELK;IQLVEEELDR;KLVILEGELER;LATALQKLEEAEK;LDKENAIDR;LEEAEKAADESER;LVILEGELER;QLEEEQQALQK;RIQLVEEELDR	0;0;0;0;0;0;0;0;1;0;0;1;0	2	4	0.3521	11202;7207;21959;21958;26403;26404;14254;19138;20936;20935;25174;13592;13597;13596;26106;26107;16881;22323;23871;23872	-	Tropomyosin beta chain OS=Homo sapiens OX=9606 GN=TPM2 PE=1 SV=1	3.87854e+06	168632
56_1	sp|P05386|RLA1_HUMAN	2.54449	NA	11506.7	AAGVNVEPFWPGLFAK	1	1	1	0.1404	31007	-	60S acidic ribosomal protein P1 OS=Homo sapiens OX=9606 GN=RPLP1 PE=1 SV=1	222454	55613.6
24_1	sp|Q9UL46|PSME2_HUMAN	4.21157	NA	27384.3	DEAAYGELR	1	1	1	0.0377	12066	-	Proteasome activator complex subunit 2 OS=Homo sapiens OX=9606 GN=PSME2 PE=1 SV=4	350230	18433.2
69_1	sp|P61353|RL27_HUMAN	4.21157	NA	15787.7	NIDDGTSDRPYSHALVAGIDR	1	1	2	0.1544	39161;39162	-	60S ribosomal protein L27 OS=Homo sapiens OX=9606 GN=RPL27 PE=1 SV=2	395093	65848.9
161_1	sp|P37802|TAGL2_HUMAN	4.21157	NA	22377.2	NFSDNQLQEGK	1	1	1	0.0553	20294	-	Transgelin-2 OS=Homo sapiens OX=9606 GN=TAGLN2 PE=1 SV=3	0	0
152_1	sp|P51148|RAB5C_HUMAN	4.21157	NA	23467.8	QASPNIVIALAGNK	1	1	1	0.0648	23770	-	Ras-related protein Rab-5C OS=Homo sapiens OX=9606 GN=RAB5C PE=1 SV=2	0	0
142_1	sp|P01011|AACT_HUMAN	12.6347	NA	47620.5	ADLSGITGAR;LYGSEAFATDFQDSAAAK;NLAVSQVVHK	1;1;1	3	3	0.0898	10421;33983;14341	-	Alpha-1-antichymotrypsin OS=Homo sapiens OX=9606 GN=SERPINA3 PE=1 SV=2	2.55071e+06	110900
22_1	sp|P84098|RL19_HUMAN	4.21157	NA	23451.2	VWLDPNETNEIANANSR	1	1	1	0.0867	34748	-	60S ribosomal protein L19 OS=Homo sapiens OX=9606 GN=RPL19 PE=1 SV=1	434955	48328.3
253_1	sp|P62241|RS8_HUMAN	14.8134	NA	24190.2	IIDVVYNASNNELVR;ISSLLEEQFQQGK;NCIVLIDSTPYR;QWYESHYALPLGR	1;1;1;1	4	4	0.2548	31242;26933;25375;29576	-	40S ribosomal protein S8 OS=Homo sapiens OX=9606 GN=RPS8 PE=1 SV=2	4.47788e+06	447788
47_1	sp|P13716|HEM2_HUMAN	23.6023	NA	36271.4	AAVLEAMTAFR;CVLIFGVPSR;EALMAHGLGNR;GSAADSEESPAIEAIHLLR;LAEVALAYAK;LEEMLRPLVEEGLR	1;1;1;1;1;1	6	8	0.2273	17153;16127;16799;16798;35115;35116;12749;30656	-	Delta-aminolevulinic acid dehydratase OS=Homo sapiens OX=9606 GN=ALAD PE=1 SV=1	6.9542e+06	463613
20_2	sp|P07437|TBB5_HUMAN	8.42314	NA	49639	AILVDLEPGTMDSVR;EVDEQMLNVQNK;ISVYYNEATGGK;LAVNMVPFPR;NSSYFVEWIPNNVK	1;0;1;0;0	2	2	0.1419	29504;25243;21009;16002;30904	-	Tubulin beta chain OS=Homo sapiens OX=9606 GN=TUBB PE=1 SV=2	1.55728e+06	74156.1
20_1	sp|P68371|TBB4B_HUMAN	4.21157	NA	49799	EVDEQMLNVQNK;INVYYNEATGGK;LAVNMVPFPR;NSSYFVEWIPNNVK	0;1;0;0	1	1	0.1079	25243;21826;16002;30904	-	Tubulin beta-4B chain OS=Homo sapiens OX=9606 GN=TUBB4B PE=1 SV=1	738870	35184.3
260_1	sp|P61313|RL15_HUMAN	8.42314	NA	24131.1	NTLQLHR;VLNSYWVGEDSTYK	1;1	2	2	0.1029	8101;30304	-	60S ribosomal protein L15 OS=Homo sapiens OX=9606 GN=RPL15 PE=1 SV=2	1.94932e+06	139237
202_1	sp|Q96K58|ZN668_HUMAN	2.06349	NA	67846.2	EVEAAEAR	1	1	1	0.0129	7909	-	Zinc finger protein 668 OS=Homo sapiens OX=9606 GN=ZNF668 PE=1 SV=3	0	0
109_1	sp|P02671|FIBA_HUMAN	19.0544	NA	94914.4	DSHSLTTNIMEILR;MELERPGGNEITR;NPSSAGSWNSGSSGPGSTGNR;QFTSSTSYNR;VQHIQLLQK	1;1;1;1;1	5	6	0.0774	29748;26801;35083;17553;14734;14733	-	Fibrinogen alpha chain OS=Homo sapiens OX=9606 GN=FGA PE=1 SV=2	2.11456e+06	46990.2
86_1	sp|P25788|PSA3_HUMAN	4.21157	NA	28415.1	AVENSSTAIGIR	1	1	1	0.0471	18326	-	Proteasome subunit alpha type-3 OS=Homo sapiens OX=9606 GN=PSMA3 PE=1 SV=2	1.03187e+07	737052
118_1	sp|Q5JXB2|UE2NL_HUMAN	2.47677	NA	17366.1	LLAEPVPGIK	1	1	1	0.0654	12424	sp|P61088|UBE2N_HUMAN	Putative ubiquitin-conjugating enzyme E2 N-like OS=Homo sapiens OX=9606 GN=UBE2NL PE=1 SV=1	410077	34173.1
41_1	sp|A0A0C4DH41|HV461_HUMAN	3.17018	NA	13057.6	VTISVDTSK	1	1	1	0.0763	10086	sp|P01824|HV439_HUMAN;sp|P01825|HV459_HUMAN;sp|P0DP06|HVD34_HUMAN;sp|P0DP08|HVD82_HUMAN;sp|P06331|HV434_HUMAN	Immunoglobulin heavy variable 4-61 OS=Homo sapiens OX=9606 GN=IGHV4-61 PE=3 SV=1	6.82197e+07	1.36439e+07
150_1	sp|P02679|FIBG_HUMAN	36.2946	NA	51478.9	AIQLTYNPDESSKPNMIDAATLK;DNCCILDER;EGFGHLSPTGTTEFWLGNEK;FGSYCPTTCGIADFLSTYQTK;IHLISTQSAIPYALR;QSGLYFIKPLK;TSTADYAMFK;VELEDWNGR;YEASILTHDSSIR;YLQEIYNSNNQK	1;1;1;1;1;1;1;1;1;1	10	13	0.3157	41090;17661;38511;40352;40351;30638;30637;20766;15642;15068;26491;26490;27113	-	Fibrinogen gamma chain OS=Homo sapiens OX=9606 GN=FGG PE=1 SV=3	5.25842e+06	181325
29_1	sp|Q15102|PA1B3_HUMAN	4.21157	NA	25718.2	VVVLGLLPR	1	1	1	0.039	10565	-	Platelet-activating factor acetylhydrolase IB subunit alpha1 OS=Homo sapiens OX=9606 GN=PAFAH1B3 PE=1 SV=1	0	0
157_1	sp|P01024|CO3_HUMAN	66.7242	NA	187030	APSTWLTAYVVK;DFDFVPPVVR;ILLQGTPVAQMTEDAVDAER;IPIEDGSGEVVLSR;IWDVVEK;KQELSEAEQATR;NEQVEIR;QELSEAEQATR;QKPDGVFQEDAPVIHQEMIGGLR;SDDKVTLEER;SGIPIVTSPYQIHFTK;SNLDEDIIAEENIVSR;SSLSVPYVIVPLK;TFISPIK;TGLQEVEVK;TIYTPGSTVLYR;VPVAVQGEDTVQSLTQGDGVAK;VTIKPAPETEK;YYTYLIMNK	1;1;1;1;1;1;1;1;1;1;1;1;1;1;1;1;1;1;1	19	20	0.1383	22109;17564;37948;25942;8297;23606;8253;19707;41274;17585;32325;32818;23933;5835;11535;23061;38405;38404;18219;18079	-	Complement C3 OS=Homo sapiens OX=9606 GN=C3 PE=1 SV=2	2.8904e+07	270131
91_1	sp|P06396|GELS_HUMAN	6.68834	NA	85644.2	HVVPNEVVVQR;TPITVVK	1;1	2	3	0.023	20170;20171;4479	-	Gelsolin OS=Homo sapiens OX=9606 GN=GSN PE=1 SV=1	2.44658e+06	67960.5
76_1	sp|P42766|RL35_HUMAN	7.38175	NA	14542.6	QLDDLKVELSQLR;VLTVINQTQK	1;1	2	2	0.187	28369;16011	-	60S ribosomal protein L35 OS=Homo sapiens OX=9606 GN=RPL35 PE=1 SV=2	2.66467e+06	444111
39_1	sp|Q06830|PRDX1_HUMAN	16.2782	NA	22096.3	ADEGISFR;GLFIIDDKGILR;HGEVCPAGWKPGSDTIKPDVQK;LVQAFQFTDK;QGGLGPMNIPLVSDPK;QITVNDLPVGR	1;1;1;1;1;0	5	7	0.397	8443;22801;22802;40275;40274;17722;29638;18182;18216;18183	-	Peroxiredoxin-1 OS=Homo sapiens OX=9606 GN=PRDX1 PE=1 SV=1	9.35919e+06	668513
171_1	sp|P06493|CDK1_HUMAN	2.54449	NA	34073.9	SPEVLLGSAR	1	1	1	0.0337	12207	-	Cyclin-dependent kinase 1 OS=Homo sapiens OX=9606 GN=CDK1 PE=1 SV=3	3.68989e+06	175709
39_2	sp|P32119|PRDX2_HUMAN	25.5975	NA	21878.2	ATAVVDGAFK;ATAVVDGAFKEVK;EGGLGPLNIPLLADVTR;GLFIIDGKGVLR;KEGGLGPLNIPLLADVTR;LSEDYGVLKTDEGIAYR;LVQAFQYTDEHGEVCPAGWKPGSDTIKPNVDDSK;QITVNDLPVGR	1;1;1;1;1;1;1;0	7	10	0.5303	10921;22072;22075;31488;20568;33576;33574;33575;34507;44787;18182;18216;18183	-	Peroxiredoxin-2 OS=Homo sapiens OX=9606 GN=PRDX2 PE=1 SV=5	1.01836e+07	925785
196_1	sp|Q04760|LGUL_HUMAN	6.33915	NA	20764.2	SLDFYTR;VLGMTLIQK	1;1	2	2	0.087	8642;11549	-	Lactoylglutathione lyase OS=Homo sapiens OX=9606 GN=GLO1 PE=1 SV=4	2.34544e+06	195454
211_1	sp|P59998|ARPC4_HUMAN	8.42314	NA	19654.3	AENFFILR;VLIEGSINSVR	1;1	2	2	0.1131	11712;17414	-	Actin-related protein 2/3 complex subunit 4 OS=Homo sapiens OX=9606 GN=ARPC4 PE=1 SV=3	5.85789e+06	450607
99_1	sp|Q9GZV4|IF5A2_HUMAN	2.00371	NA	16782.2	NGFVVLK	1	1	1	0.0458	5042	sp|Q6IS14|IF5AL_HUMAN;sp|P63241|IF5A1_HUMAN	Eukaryotic translation initiation factor 5A-2 OS=Homo sapiens OX=9606 GN=EIF5A2 PE=1 SV=3	0	0
282_1	sp|P13798|ACPH_HUMAN	4.96785	NA	81172.6	QVLLSEPEEAAALYR;SALYYVDLIGGK	1;1	2	2	0.0369	30753;20925	-	Acylamino-acid-releasing enzyme OS=Homo sapiens OX=9606 GN=APEH PE=1 SV=4	879957	26665.4
213_1	sp|P31948|STIP1_HUMAN	2.15048	NA	62599.4	EGLQNMEAR	1	1	1	0.0166	12715	-	Stress-induced-phosphoprotein 1 OS=Homo sapiens OX=9606 GN=STIP1 PE=1 SV=1	844606	19642
97_1	sp|O00299|CLIC1_HUMAN	15.0981	NA	26905.7	GFTIPEAFR;IGNCPFSQR;LAALNPESNTAGLDIFAK;LHIVQVVCK;NSNPALNDNLEK	1;1;1;1;1	5	5	0.2365	12445;13756;33261;14377;21823	-	Chloride intracellular channel protein 1 OS=Homo sapiens OX=9606 GN=CLIC1 PE=1 SV=4	1.79791e+08	1.05759e+07
70_1	sp|P62854|RS26_HUMAN	8.42314	NA	13007.1	DISEASVFDAYVLPK;NIVEAAAVR	1;1	2	2	0.2087	30180;9883	-	40S ribosomal protein S26 OS=Homo sapiens OX=9606 GN=RPS26 PE=1 SV=3	2.37784e+06	396307
265_1	sp|P62304|RUXE_HUMAN	4.21157	NA	10796.6	VMVQPINLIFR	1	1	1	0.1196	21875	-	Small nuclear ribonucleoprotein E OS=Homo sapiens OX=9606 GN=SNRPE PE=1 SV=1	100134	25033.4
8_1	sp|P62701|RS4X_HUMAN	38.009	NA	29579.1	DANGNSFATR;ERHPGSFDVVHVK;FDTGNLCMVTGGANLGR;GIPHLVTHDAR;GNKPWISLPR;HPGSFDVVHVK;HWMLDK;KIFVGTK;LRECLPLIIFLR;LSNIFVIGK;TDITYPAGFMDVISIDK	1;1;1;1;1;1;1;1;1;1;1	11	13	0.4259	12843;12878;26930;32241;18291;16771;18450;18451;6540;5469;27984;11243;33898	-	40S ribosomal protein S4, X isoform OS=Homo sapiens OX=9606 GN=RPS4X PE=1 SV=2	5.94193e+06	297096
102_2	sp|O14950|ML12B_HUMAN	21.0578	NA	19766.5	ATSNVFAMFDQSQIQEFK;DGFIDKEDLHDMLASLGK;EAFNMIDQNR;ELLTTMGDR;ELLTTMGDRFTDEEVDELYR;FTDEEVDELYR;GNFNYIEFTR;KGNFNYIEFTR;LNGTDPEDVIR;NAFACFDEEATGTIQEDYLR	0;0;0;0;1;1;1;1;0;1	5	15	0.6279	37238;37029;37028;37027;37239;37030;37049;37240;35712;35953;35719;35717;35716;35720;35713;35715;35954;35714;35718;19451;19450;18945;18916;18918;18919;12385;40587;40475;40586;24338;24334;24339;24335;24337;19678;19679;19676;19677;23575;18645;18647;18648;18679;18680;18646;39836;39837	sp|P19105|ML12A_HUMAN	Myosin regulatory light chain 12B OS=Homo sapiens OX=9606 GN=MYL12B PE=1 SV=2	9.21246e+07	8.37496e+06
102_1	sp|P24844|MYL9_HUMAN	16.8463	NA	19814.4	ATSNVFAMFDQSQIQEFK;DGFIDKEDLHDMLASLGK;EAFNMIDQNR;ELLTTMGDR;ELLTTMGDRFTDEEVDEMYR;FTDEEVDEMYR;GNFNYVEFTR;LNGTDPEDVIR;NAFACFDEEASGFIHEDHLR	0;0;0;0;1;1;1;0;1	4	12	0.6221	37238;37029;37028;37027;37239;37030;37049;37240;35712;35953;35719;35717;35716;35720;35713;35715;35954;35714;35718;19451;19450;18945;18916;18918;18919;12385;40595;40594;40596;40697;24862;25335;19209;18645;18647;18648;18679;18680;18646;39972;39963;39965;39970;39971	-	Myosin regulatory light polypeptide 9 OS=Homo sapiens OX=9606 GN=MYL9 PE=1 SV=4	3.10886e+07	2.82623e+06
144_1	sp|P62269|RS18_HUMAN	15.0748	NA	17707.9	AGELTEDEVER;IPDWFLNR;KADIDLTK;YAHVVLR;YSQVLANGLDNK	1;1;1;1;1	5	5	0.3026	19242;13139;8725;7410;21631	-	40S ribosomal protein S18 OS=Homo sapiens OX=9606 GN=RPS18 PE=1 SV=3	1.5612e+07	1.301e+06
261_1	sp|P62888|RL30_HUMAN	12.6347	NA	12775.7	KSEIEYYAMLAK;TGVHHYSGNNIELGTACGK;VCTLAIIDPGDSDIIR	1;1;1	3	3	0.4087	25223;35893;31874	-	60S ribosomal protein L30 OS=Homo sapiens OX=9606 GN=RPL30 PE=1 SV=2	849371	106171
110_1	sp|P04406|G3P_HUMAN	31.5445	NA	36030.4	GALQNIIPASTGAAK;LISWYDNEFGYSNR;LVINGNPITIFQER;LVINGNPITIFQERDPSK;VIHDNFGIVEGLMTTVHAITATQK;VIISAPSADAPMFVMGVNHEK;VPTANVSVVDLTCR;VVDLMAHMASKE	1;1;1;1;1;1;1;1	8	9	0.3522	24237;31958;29467;36295;41559;38570;38916;27607;22853	-	Glyceraldehyde-3-phosphate dehydrogenase OS=Homo sapiens OX=9606 GN=GAPDH PE=1 SV=3	1.04759e+07	523794
270_1	sp|P26641|EF1G_HUMAN	7.11594	NA	50087.1	ALIAAQYSGAQVR;STFVLDEFKR	1;1	2	2	0.0526	22461;19063	-	Elongation factor 1-gamma OS=Homo sapiens OX=9606 GN=EEF1G PE=1 SV=3	2.74468e+07	1.01655e+06
101_1	sp|P13987|CD59_HUMAN	8.42314	NA	14167.8	AGLQVYNK;FEHCNFNDVTTR	1;1	2	3	0.1562	8409;27860;27861	-	CD59 glycoprotein OS=Homo sapiens OX=9606 GN=CD59 PE=1 SV=1	1.19033e+06	198388
155_1	sp|P00558|PGK1_HUMAN	12.6347	NA	44586.1	ALESPERPFLAILGGAK;FHVEEEGK;ITLPVDFVTADKFDENAK	1;1;1	3	3	0.1031	32049;10803;36007	-	Phosphoglycerate kinase 1 OS=Homo sapiens OX=9606 GN=PGK1 PE=1 SV=3	997167	33238.9
9_4	sp|P04264|K2C1_HUMAN	107.179	NA	65999	AEAESLYQSK;AEAESLYQSKYEELQITAGR;AQYEDIAQK;DYQELMNTK;FLEQQNQVLQTK;FSSCGGGGGSFGAGGGFGSR;GGGGGGYGSGGSSYGSGGGSYGSGGGGGGGR;GGSGGGGGGSSGGR;GSYGSGGSSYGSGGGSYGSGGGGGGHGSYGSGSSSGGYR;IEISELNRVIQR;KDVDGAYMTK;LDSELKNMQDMVEDYR;LLRDYQELMNTK;LNDLEDALQQAK;LNDLEDALQQAKEDLAR;MSGECAPNVSVSVSTSHTTISGGGSR;NKLNDLEDALQQAK;NKYEDEINK;NMQDMVEDYR;NSKIEISELNR;QISNLQQSISDAEQR;QISNLQQSISDAEQRGENALK;SKAEAESLYQSK;SLDLDSIIAEVK;SL…	1;1;1;1;0;1;1;1;1;0;1;1;1;1;1;1;1;0;1;1;1;1;1;1;1;1;1;1;1;1	27	40	0.5419	15328;39288;39287;13299;16450;26083;31986;40103;40104;11635;44198;25912;15407;35423;35424;27373;27374;27874;22729;34738;34737;41269;41348;29163;29206;16326;21455;21453;21041;31209;39671;22231;22230;21046;21047;23417;29912;29911;35572;12344;23708;26081;26082	-	Keratin, type II cytoskeletal 1 OS=Homo sapiens OX=9606 GN=KRT1 PE=1 SV=6	1.16212e+08	3.32035e+06
9_3	sp|P35908|K22E_HUMAN	67.9409	NA	65393.2	AAFGGSGGR;DYQELMNVK;FLEQQNQVLQTK;GFSSGSAVVSGGSR;GFSSGSAVVSGGSRR;GGGFGGGSSFGGGSGFSGGGFGGGGFGGGR;GGSISGGGYGSGGGK;GSSSGGGYSSGSSSYGSGGR;HGGGGGGFGGGGFGSR;IEISELNRVIQR;LNDLEEALQQAK;LNDLEEALQQAKEDLAR;LQGEIAHVK;NKLNDLEEALQQAK;SKEEAEALYHSK;TAAENDFVTLK;TAAENDFVTLKK;TSQNSELNNMQDLVEDYK;TSQNSELNNMQDLVEDYKK	1;1;0;1;1;1;1;1;1;0;1;1;1;1;1;1;1;1;1	17	26	0.3271	5090;15819;26083;19482;24173;40214;40213;17738;17736;31572;21580;21581;25912;23101;34971;11339;29461;29460;23661;23662;18081;18082;22128;22129;37543;39002;39006;39158	-	Keratin, type II cytoskeletal 2 epidermal OS=Homo sapiens OX=9606 GN=KRT2 PE=1 SV=2	2.20504e+07	525009
9_2	sp|P13647|K2C5_HUMAN	39.0132	NA	62340	ISISTSGGSFR;LAELEEALQK;NKYEDEINK;QNLEPLFEQYINNLRR;SGGGGGGGFGR;SLYNLGGSK;TEAESWYQTK;TEAESWYQTKYEELQQTAGR;TTAENEFVMLK;TTAENEFVMLKK;VDALMDEINFMK;YEELQQTAGR	1;1;0;0;1;1;1;1;1;1;1;1	10	12	0.1864	14870;16000;16326;36380;7607;9762;19087;40356;40365;20910;24179;24180;24635;17667	-	Keratin, type II cytoskeletal 5 OS=Homo sapiens OX=9606 GN=KRT5 PE=1 SV=3	1.56278e+07	446508
9_1	sp|P48668|K2C6C_HUMAN	13.2105	NA	59988.3	GSGGLGGACGGAGFGSR;NKLEGLEDALQK;NKYEDEINK;QNLEPLFEQYINNLRR;SGFSSISVSR;SRAEAESWYQTK;YEELQVTAGR	1;1;0;0;1;1;1	5	6	0.1525	24605;22736;16326;36380;12165;25496;25494;16700	-	Keratin, type II cytoskeletal 6C OS=Homo sapiens OX=9606 GN=KRT6C PE=1 SV=3	1.08908e+07	302523
54_1	sp|Q6ZVD7|STOX1_HUMAN	2.90437	NA	110893	MARPVQLAPGSLALVLCR	1	1	1	0.0182	34904	-	Storkhead-box protein 1 OS=Homo sapiens OX=9606 GN=STOX1 PE=1 SV=2	0	0
80_1	sp|P55072|TERA_HUMAN	13.0311	NA	89265.7	ESIESEIR;LDQLIYIPLPDEK;MDELQLFR;NAPAIIFIDELDAIAPK	1;1;1;1	4	4	0.0571	10483;28365;13357;32735	-	Transitional endoplasmic reticulum ATPase OS=Homo sapiens OX=9606 GN=VCP PE=1 SV=4	2.70063e+06	60013.9
63_1	sp|P62937|PPIA_HUMAN	15.5391	NA	18000.9	HTGPGILSMANAGPNTNGSQFFICTAK;IIPGFMCQGGDFTR;SIYGEKFEDENFILK;VSFELFADKVPK	1;1;1;1	4	4	0.4121	42490;29474;33036;23321	-	Peptidyl-prolyl cis-trans isomerase A OS=Homo sapiens OX=9606 GN=PPIA PE=1 SV=2	678035	48431.1
106_1	sp|P62891|RL39_HUMAN	4.21157	NA	6402.65	QNRPIPQWIR	1	1	1	0.1961	21180	sp|Q59GN2|R39L5_HUMAN	60S ribosomal protein L39 OS=Homo sapiens OX=9606 GN=RPL39 PE=1 SV=2	1.74808e+06	1.74808e+06
257_1	sp|P25786|PSA1_HUMAN	4.21157	NA	29536.9	ETLPAEQDLTTK	1	1	1	0.0456	22382	-	Proteasome subunit alpha type-1 OS=Homo sapiens OX=9606 GN=PSMA1 PE=1 SV=1	1.08772e+06	60429
164_1	sp|Q9UNX3|RL26L_HUMAN	4.19106	NA	17245.6	FNPFVTSDR;YVIYIER	1;1	2	2	0.1103	13886;10244	sp|P61254|RL26_HUMAN	60S ribosomal protein L26-like 1 OS=Homo sapiens OX=9606 GN=RPL26L1 PE=1 SV=1	2.26924e+06	252138
146_1	sp|Q9BQI0|AIF1L_HUMAN	4.21157	NA	17056.6	YSDEENLPEK	1	1	1	0.0667	18500	-	Allograft inflammatory factor 1-like OS=Homo sapiens OX=9606 GN=AIF1L PE=1 SV=1	358108	29842.3
52_4	sp|P62258|1433E_HUMAN	16.914	NA	29155.4	EAAENSLVAYK;IISSIEQK;NLLSVAYK;YDEMVESMKK;YLAEFATGNDR;YLAEFATGNDRK	1;1;0;1;1;1	5	6	0.1922	17670;9150;8861;19644;19558;23452;23451	-	14-3-3 protein epsilon OS=Homo sapiens OX=9606 GN=YWHAE PE=1 SV=1	3.49684e+07	1.94269e+06
95_1	sp|P62917|RL8_HUMAN	6.33915	NA	28007.3	ASGNYATVISHNPETK;DIIHDPGR	1;1	2	2	0.0934	30747;9271	-	60S ribosomal protein L8 OS=Homo sapiens OX=9606 GN=RPL8 PE=1 SV=2	2.58775e+06	184839
65_1	sp|P35580|MYH10_HUMAN	34.5129	NA	228858	ADFCIIHYAGK;AGVLAHLEEER;AVIYNPATQADWTAK;EDQSILCTGESGAGK;ELDDATEANEGLSR;GDEVMVELAENGKK;IGQLEEQLEQEAK;IVFQEFR;LDPHLVLDQLR;NLPIYSENIIEMYR;NTNPNFVR;QGFPNR;QLLQANPILESFGNAK;TVGQLYK;VEDMAELTCLNEASVLHNLK;VEDMAELTCLNEASVLHNLKDR;VIQYLAHVASSHK	0;0;1;0;1;1;1;1;0;1;0;0;1;0;0;1;1	9	14	0.0997	20780;18513;30096;28196;27248;27228;27227;27148;9763;21541;21542;31807;32065;10456;3466;31624;5920;39283;39284;41229;41230;25433;25434;25432	-	Myosin-10 OS=Homo sapiens OX=9606 GN=MYH10 PE=1 SV=3	1.16157e+07	92925.2
52_1	sp|P31946|1433B_HUMAN	4.21157	NA	28064.8	AVTEQGHELSNEER;NLLSVAYK	1;0	1	1	0.0894	29127;8861	-	14-3-3 protein beta/alpha OS=Homo sapiens OX=9606 GN=YWHAB PE=1 SV=3	0	0
52_2	sp|P27348|1433T_HUMAN	4.21157	NA	27746.8	AVTEQGAELSNEER;NLLSVAYK	1;0	1	1	0.0898	27642;8861	-	14-3-3 protein theta OS=Homo sapiens OX=9606 GN=YWHAQ PE=1 SV=1	0	0
52_3	sp|P63104|1433Z_HUMAN	10.6601	NA	27727.7	GIVDQSQQAYQEAFEISK;NLLSVAYK;SVTEQGAELSNEER;YLAEVAAGDDKK	1;0;1;1	3	3	0.2122	36292;8861;28115;20303	-	14-3-3 protein zeta/delta OS=Homo sapiens OX=9606 GN=YWHAZ PE=1 SV=1	808628	42559.4
227_1	sp|O15050|TRNK1_HUMAN	2.15048	NA	336007	KVLEQLVK	1	1	1	0.0027	10300	-	TPR and ankyrin repeat-containing protein 1 OS=Homo sapiens OX=9606 GN=TRANK1 PE=2 SV=4	0	0
36_1	sp|P62750|RL23A_HUMAN	8.93485	NA	17684.1	LAPDYDALDVANK;LYDIDVAK;TSPTFR	1;1;1	3	3	0.1731	23998;9710;3200	-	60S ribosomal protein L23a OS=Homo sapiens OX=9606 GN=RPL23A PE=1 SV=1	2.03218e+06	225798
138_1	sp|P05155|IC1_HUMAN	2.06349	NA	55119.4	LEDMEQALSPSVFK	1	1	1	0.028	29045	-	Plasma protease C1 inhibitor OS=Homo sapiens OX=9606 GN=SERPING1 PE=1 SV=2	689165	28715.2
68_1	sp|P02652|APOA2_HUMAN	7.11594	NA	11167.9	SPELQAEAK;VKSPELQAEAK	1;1	2	2	0.11	10738;17818	-	Apolipoprotein A-II OS=Homo sapiens OX=9606 GN=APOA2 PE=1 SV=1	1.63724e+06	327447
176_1	sp|P14174|MIF_HUMAN	2.36095	NA	12468.2	LLCGLLAER	1	1	1	0.0783	12641	-	Macrophage migration inhibitory factor OS=Homo sapiens OX=9606 GN=MIF PE=1 SV=4	3.31937e+06	829842
236_1	sp|P37840|SYUA_HUMAN	8.42314	NA	14451.2	EGVVHGVATVAEK;TKEQVTNVGGAVVTGVTAVAQK	1;1	2	2	0.25	20829;37954	-	Alpha-synuclein OS=Homo sapiens OX=9606 GN=SNCA PE=1 SV=1	409753	58536.2
197_1	sp|O43292|GPAA1_HUMAN	2.74248	NA	67580	GLLSDPVR	1	1	1	0.0129	7375	-	Glycosylphosphatidylinositol anchor attachment 1 protein OS=Homo sapiens OX=9606 GN=GPAA1 PE=1 SV=3	4.067e+07	1.84864e+06
51_1	sp|O14556|G3PT_HUMAN	8.42314	NA	44472.8	AGIALNDNFVK;YDSTHGR	1;1	2	3	0.0441	16593;16634;6762	-	Glyceraldehyde-3-phosphate dehydrogenase, testis-specific OS=Homo sapiens OX=9606 GN=GAPDHS PE=1 SV=2	5.33371e+06	242441
231_1	sp|P25705|ATPA_HUMAN	4.21157	NA	59713.6	EAYPGDVFYLHSR	1	1	1	0.0235	28258	-	ATP synthase subunit alpha, mitochondrial OS=Homo sapiens OX=9606 GN=ATP5F1A PE=1 SV=1	2.55621e+06	71005.8
141_1	sp|P61247|RS3A_HUMAN	6.52283	NA	29925.7	LMELHGEGSSSGK;TTDGYLLR	1;1	2	2	0.0795	21918;9761	-	40S ribosomal protein S3a OS=Homo sapiens OX=9606 GN=RPS3A PE=1 SV=2	5.12892e+06	269943
209_1	sp|P0C0L4|CO4A_HUMAN	25.2694	NA	192664	ASAGLLGAHAAAITAYALTLTK;DSSTWLTAFVLK;FGLLDEDGKK;GLQDEDGYR;VLSLAQEQVGGSPEK;VTASDPLDTLGSEGALSPGGVASLLR	1;1;1;1;1;1	6	7	0.0539	36946;22986;15208;12842;27946;40804;40803	-	Complement C4-A OS=Homo sapiens OX=9606 GN=C4A PE=1 SV=2	952779	10827
132_1	sp|P16452|EPB42_HUMAN	6.75606	NA	76960.7	FQFTPTHVGLQR;VVTTFASAQGTGGR	1;1	2	2	0.0376	24815;22555	-	Protein 4.2 OS=Homo sapiens OX=9606 GN=EPB42 PE=1 SV=3	822630	21648.2
143_1	sp|P25311|ZA2G_HUMAN	8.42314	NA	34237.1	AGEVQEPELR;EIPAWVPFDPAAQITK	1;1	2	2	0.0872	15415;32253	-	Zinc-alpha-2-glycoprotein OS=Homo sapiens OX=9606 GN=AZGP1 PE=1 SV=2	715940	37681
170_1	sp|P14649|MYL6B_HUMAN	15.5391	NA	22749.7	ALGQNPTNAEVLK;GQGTYEDYLEGFR;ILYSQCGDVMR;TKAEPAVPQAPQK;TQEPPVDLSK;VDFETFLPMLQAVAK	0;1;0;1;1;1	4	4	0.3606	22671;22672;22649;27692;22266;22919;14935;31095	-	Myosin light chain 6B OS=Homo sapiens OX=9606 GN=MYL6B PE=1 SV=1	4.06105e+06	290075
19_1	sp|A0A075B6P5|KV228_HUMAN	4.21157	NA	12948.5	FSGSGSGTDFTLK	1	1	1	0.1083	21069	sp|A0A0A0MRZ7|KVD26_HUMAN;sp|A0A075B6S2|KVD29_HUMAN;sp|P06310|KV230_HUMAN;sp|A0A087WW87|KV240_HUMAN;sp|A2NJV5|KV229_HUMAN;sp|A0A075B6S6|KVD30_HUMAN	Immunoglobulin kappa variable 2-28 OS=Homo sapiens OX=9606 GN=IGKV2-28 PE=3 SV=1 >sp|P01615|KVD28_HUMAN Immunoglobulin kappa variable 2D-28 OS=Homo sapiens OX=9606 GN=IGKV2D-28 PE=1 SV=2	767931	255977
162_1	sp|Q9Y277|VDAC3_HUMAN	2.15048	NA	30639.3	LTLSALIDGK	1	1	1	0.0353	12268	-	Voltage-dependent anion-selective channel protein 3 OS=Homo sapiens OX=9606 GN=VDAC3 PE=1 SV=1	0	0
220_1	sp|Q9BVL4|SELO_HUMAN	2.1017	NA	73443.7	NAAFFR	1	1	1	0.009	3633	-	Protein adenylyltransferase SelO, mitochondrial OS=Homo sapiens OX=9606 GN=SELENOO PE=1 SV=3	199297	5536.04
30_1	sp|P68431|H31_HUMAN	4.21157	NA	15394.5	EIAQDFKTDLR	1	1	2	0.0809	22100;22099	sp|Q16695|H31T_HUMAN;sp|Q71DI3|H32_HUMAN;sp|P84243|H33_HUMAN	Histone H3.1 OS=Homo sapiens OX=9606 GN=H3C1 PE=1 SV=2	1.34473e+06	224121
148_1	sp|P62249|RS16_HUMAN	8.42314	NA	16435	EIKDILIQYDR;LLEPVLLLGK	1;1	2	3	0.1438	24039;24036;14347	-	40S ribosomal protein S16 OS=Homo sapiens OX=9606 GN=RPS16 PE=1 SV=2	688252	57354.3
124_1	sp|P59665|DEF1_HUMAN	4.21157	NA	10194.2	YGTCIYQGR	1	1	1	0.0957	15067	sp|P59666|DEF3_HUMAN	Neutrophil defensin 1 OS=Homo sapiens OX=9606 GN=DEFA1 PE=1 SV=1	0	0
234_1	sp|P16157|ANK1_HUMAN	30.2373	NA	206137	DSGEGDTTSLR;EADAATSFLR;EGHVETVLALLEK;IPLPPSWTDNPR;LLGNQATFSPIVTVEPR;SFHFQSFR;TAEAVNFATLLYK;TLEQHENFVEVAR	1;1;1;1;1;1;1;1	8	8	0.0516	15746;13822;24990;23681;33208;12941;25066;28619	-	Ankyrin-1 OS=Homo sapiens OX=9606 GN=ANK1 PE=1 SV=3	3.96419e+06	40042.3
153_1	sp|P02774|VTDB_HUMAN	8.42314	NA	52882.9	HQPQEFPTYVEPTNDEICEAFR;VCSQYAAYGEK	1;1	2	2	0.0696	42090;20150	-	Vitamin D-binding protein OS=Homo sapiens OX=9606 GN=GC PE=1 SV=2	1.86719e+06	64385.8
169_1	sp|P05164|PERM_HUMAN	4.21157	NA	83814.8	VGPLLACIIGTQFR	1	1	1	0.0188	28044	-	Myeloperoxidase OS=Homo sapiens OX=9606 GN=MPO PE=1 SV=1	0	0
247_1	sp|P61626|LYSC_HUMAN	4.21157	NA	16526.3	STDYGIFQINSR	1	1	1	0.0811	23893	-	Lysozyme C OS=Homo sapiens OX=9606 GN=LYZ PE=1 SV=1	1.14349e+06	103954
192_1	sp|P63208|SKP1_HUMAN	4.21157	NA	18646.2	TDDIPVWDQEFLK	1	1	1	0.0798	29300	-	S-phase kinase-associated protein 1 OS=Homo sapiens OX=9606 GN=SKP1 PE=1 SV=2	410049	34170.7
215_1	sp|P28799|GRN_HUMAN	10.6313	NA	63499.8	EVVSAQPATFLAR;QHCCPAGYTCNVK;VHCCPHGAFCDLVHTR	1;1;1	3	4	0.0708	23582;29042;29041;35108	-	Progranulin OS=Homo sapiens OX=9606 GN=GRN PE=1 SV=2	9.80422e+06	426270
232_1	sp|P07738|PMGE_HUMAN	25.8105	NA	29986.5	AVGPHQFLGDQEAIQAAIK;EQMALNHGEEQVR;LLPYWNER;SESLKDVLER;SYNVTPPPIEESHPYYQEIYNDR;SYNVTPPPIEESHPYYQEIYNDRR;TILISAHGNSSR	1;1;1;1;1;1;1	7	10	0.332	35557;35560;27897;28347;28346;14212;17021;42576;43034;19544	-	Bisphosphoglycerate mutase OS=Homo sapiens OX=9606 GN=BPGM PE=1 SV=2	1.12123e+07	747488
93_1	sp|P01042|KNG1_HUMAN	4.21157	NA	71912.1	DIPTNSPELEETLTHTITK	1	1	1	0.0295	37721	-	Kininogen-1 OS=Homo sapiens OX=9606 GN=KNG1 PE=1 SV=2	559101	14713.2
74_1	sp|P02768|ALBU_HUMAN	156.485	NA	69321.5	AAFTECCQAADK;ADDKETCFAEEGK;AEFAEVSK;AVMDDFAAFVEK;DAHKSEVAHR;DDNPNLPR;DVFLGMFLYEYAR;ECCEKPLLEK;ETCFAEEGK;ETCFAEEGKK;ETYGEMADCCAK;FKDLGEENFK;FQNALLVR;HPDYSVVLLLR;HPYFYAPELLFFAK;KLVAASQAALGL;KQTALVELVK;KVPQVSTPTLVEVSR;LCTVATLR;LKECCEKPLLEK;LVNEVTEFAK;LVRPEVDVMCTAFHDNEETFLK;LVRPEVDVMCTAFHDNEETFLKK;LVTDLTK;NECFLQHK;NECFLQHKDDNPNLPR;QEPERNECFLQHK;QNCELFEQLGEYK;QTALVELVK;QTALVELVKHKPK;RHPDYSVVLLLR;RHPYF…	1;1;1;1;1;1;1;1;1;1;1;1;1;1;1;1;1;1;1;1;1;1;1;1;1;1;1;1;1;1;1;1;1;1;1;1;1;1;1;1;1;1	42	85	0.6305	23082;26716;26717;8066;22295;22293;22294;22748;16197;9814;29652;21119;13451;17770;24891;18613;18588;10435;21282;31618;31617;15931;15485;15484;15482;29933;29931;29932;9629;28091;16208;16271;16211;16272;16265;16209;41783;41785;41784;42445;42443;42505;42506;42508;5386;13652;13653;35619;35620;35618;31175;30239;11495;11494;26472;25854;25855;34093;34092;34264;43124;43071;43072;34563;34564;26689;11064;3…	-	Albumin OS=Homo sapiens OX=9606 GN=ALB PE=1 SV=2	6.08117e+08	1.4479e+07
230_1	sp|P04196|HRG_HUMAN	2.06349	NA	59540.9	HSHESQDLR	1	1	1	0.0171	14771	-	Histidine-rich glycoprotein OS=Homo sapiens OX=9606 GN=HRG PE=1 SV=1	667224	30328.4
204_1	sp|P23396|RS3_HUMAN	8.83882	NA	26671.4	AELNEFLTR;ELAEDGYSGVEVR;IMLPWDPTGK	1;1;1	3	3	0.1317	14266;24571;16466	-	40S ribosomal protein S3 OS=Homo sapiens OX=9606 GN=RPS3 PE=1 SV=2	1.81008e+06	95267.3
205_1	sp|P62277|RS13_HUMAN	3.17018	NA	17211.7	GLAPDLPEDLYHLIK	1	1	1	0.0993	30856	-	40S ribosomal protein S13 OS=Homo sapiens OX=9606 GN=RPS13 PE=1 SV=2	439362	39942
151_1	sp|P09211|GSTP1_HUMAN	8.42314	NA	23341	ALPGQLKPFETLLSQNQGGK;FQDGDLTLYQSNTILR	1;1	2	2	0.1714	37519;33871	-	Glutathione S-transferase P OS=Homo sapiens OX=9606 GN=GSTP1 PE=1 SV=2	0	0
145_1	sp|Q02543|RL18A_HUMAN	18.8885	NA	20748.9	AHSIQIMK;DLTTAGAVTQCYR;FWYFVSQLK;RPNTFF;VEEIAASK	1;1;1;1;1	5	5	0.25	9406;25495;18323;5142;7105	-	60S ribosomal protein L18a OS=Homo sapiens OX=9606 GN=RPL18A PE=1 SV=2	2.21009e+07	1.57864e+06
258_1	sp|Q96JB2|COG3_HUMAN	2.04227	NA	94036.3	HLLILR	1	1	1	0.0072	4714	-	Conserved oligomeric Golgi complex subunit 3 OS=Homo sapiens OX=9606 GN=COG3 PE=1 SV=3	846824	16604.4
276_1	sp|P37837|TALDO_HUMAN	10.5507	NA	37516.5	LLGELLQDNAK;LSFDKDAMVAR;VSTEVDAR	1;1;1	3	3	0.089	18244;19399;7974	-	Transaldolase OS=Homo sapiens OX=9606 GN=TALDO1 PE=1 SV=2	1.77653e+06	77240.5
241_1	sp|P18621|RL17_HUMAN	4.21157	NA	21383.3	NAESNAELK	1	1	1	0.0489	10833	-	60S ribosomal protein L17 OS=Homo sapiens OX=9606 GN=RPL17 PE=1 SV=3	582229	52929.9
172_1	sp|P35232|PHB_HUMAN	8.42314	NA	29785.9	AAIISAEGDSK;FDAGELITQR	1;1	2	2	0.0772	13166;16203	-	Prohibitin OS=Homo sapiens OX=9606 GN=PHB PE=1 SV=1	1.3415e+06	74528.1
217_1	sp|P47756|CAPZB_HUMAN	35.9295	NA	31330.8	DETVSDCSPHIANIGR;DYLLCDYNR;GCWDSIHVVEVQEK;LVEDMENK;LVEDMENKIR;QMEKDETVSDCSPHIANIGR;SGSGTMNLGGSLTR;SPWSNKYDPPLEDGAMPSAR;STLNEIYFGK	1;1;1;1;1;1;1;1;1	9	12	0.3502	32064;32063;18736;30687;10887;19221;39294;39293;22147;38635;38636;16907	-	F-actin-capping protein subunit beta OS=Homo sapiens OX=9606 GN=CAPZB PE=1 SV=4	1.47475e+07	737377
38_1	sp|O76031|CLPX_HUMAN	4.21157	NA	69180.7	SNILLLGPTGSGK	1	1	1	0.0205	19587	-	ATP-dependent Clp protease ATP-binding subunit clpX-like, mitochondrial OS=Homo sapiens OX=9606 GN=CLPX PE=1 SV=2	181436	4123.55
274_1	sp|P00441|SODC_HUMAN	2.23698	NA	15925.9	HVGDLGNVTADK	1	1	1	0.0779	18565	-	Superoxide dismutase [Cu-Zn] OS=Homo sapiens OX=9606 GN=SOD1 PE=1 SV=2	371433	33766.6
210_1	sp|P07355|ANXA2_HUMAN	12.6347	NA	38579.8	GLGTDEDSLIEIICSR;GVDEVTIVNILTNR;TNQELQEINR	1;1;1	3	3	0.118	32169;27980;19164	-	Annexin A2 OS=Homo sapiens OX=9606 GN=ANXA2 PE=1 SV=2	575274	23969.8
170_2	sp|P60660|MYL6_HUMAN	23.1854	NA	16919.1	ALGQNPTNAEVLK;DQGTYEDYVEGLR;EGNGTVMGAEIR;ILYSQCGDVMR;NKDQGTYEDYVEGLR;SDEMNVK;VFDKEGNGTVMGAEIR;VLDFEHFLPMLQTVAK	0;1;1;0;1;1;1;1	6	23	0.5166	22671;22672;22649;28019;19322;18831;19323;22266;32309;32315;32307;32308;32316;32306;32310;32305;6342;31326;31557;31558;31311;31323;31310;33932;33931;34153;34154	-	Myosin light polypeptide 6 OS=Homo sapiens OX=9606 GN=MYL6 PE=1 SV=2	4.51778e+07	4.10707e+06
120_1	sp|P07737|PROF1_HUMAN	8.42314	NA	15044.6	DSPSVWAAVPGK;TFVNITPAEVGVLVGK	1;1	2	2	0.2	18232;30015	-	Profilin-1 OS=Homo sapiens OX=9606 GN=PFN1 PE=1 SV=2	1.1896e+06	132178
13_1	sp|P12814|ACTN1_HUMAN	2.06349	NA	102993	AGTQIENIEEDFRDGLK;ALDFIASK;EGLLLWCQR;FAIQDISVEETSAK;TFTAWCNSHLR	1;0;0;0;0	1	1	0.0661	34605;7591;16997;27817;23675;23676	-	Alpha-actinin-1 OS=Homo sapiens OX=9606 GN=ACTN1 PE=1 SV=2	283798	4729.97
92_1	sp|P40925|MDHC_HUMAN	4.21157	NA	36403	FVEGLPINDFSR	1	1	1	0.0359	23706	-	Malate dehydrogenase, cytoplasmic OS=Homo sapiens OX=9606 GN=MDH1 PE=1 SV=4	616772	28035.1
13_2	sp|O43707|ACTN4_HUMAN	8.42314	NA	104788	AGTQIENIDEDFRDGLK;ALDFIASK;EGLLLWCQR;FAIQDISVEETSAK;LVSIGAEEIVDGNAK;TFTAWCNSHLR	1;0;0;0;1;0	2	3	0.0812	34407;34408;7591;16997;27817;27153;23675;23676	-	Alpha-actinin-4 OS=Homo sapiens OX=9606 GN=ACTN4 PE=1 SV=2	4.1578e+06	68160.7
181_1	sp|P69905|HBA_HUMAN	48.8717	NA	15247.9	AAWGKVGAHAGEYGAEALER;FLASVSTVLTSK;KVADALTNAVAHVDDMPNALSALSDLHAHK;LRVDPVNFK;MFLSFPTTK;TYFPHFDLSHGSAQVK;TYFPHFDLSHGSAQVKGHGK;VADALTNAVAHVDDMPNALSALSDLHAHK;VADALTNAVAHVDDMPNALSALSDLHAHKLR;VDPVNFK;VGAHAGEYGAEALER;VLSPADKTNVK	1;1;1;1;1;1;1;1;1;1;1;1	12	179	0.7817	36316;36314;19434;19422;19442;19435;19424;19428;19430;19419;19429;19415;19418;19421;19436;19441;19423;19437;19432;19433;19443;19439;19427;19414;19417;19420;43712;43697;43696;43773;43775;43700;43701;43774;43711;43698;43674;43766;43707;43699;43693;43772;43671;43770;43679;43714;43778;43710;43771;43779;43685;43709;14126;14122;14124;13516;13496;13518;13517;13510;13507;13513;13506;13514;14083;13499;135…	-	Hemoglobin subunit alpha OS=Homo sapiens OX=9606 GN=HBA1 PE=1 SV=2	1.13734e+09	1.42167e+08
77_1	sp|P16930|FAAA_HUMAN	4.21157	NA	46344.2	VFLQNLLSVSQAR	1	1	1	0.031	26061	-	Fumarylacetoacetase OS=Homo sapiens OX=9606 GN=FAH PE=1 SV=2	0	0
96_1	sp|P20618|PSB1_HUMAN	4.21157	NA	26472.4	GAVYSFDPVGSYQR	1	1	1	0.0581	28068	-	Proteasome subunit beta type-1 OS=Homo sapiens OX=9606 GN=PSMB1 PE=1 SV=2	655455	43697
273_1	sp|P02765|FETUA_HUMAN	8.42314	NA	39315.7	CDSSPDSAEDVR;HTLNQIDEVK	1;1	2	2	0.0599	22143;17720	-	Alpha-2-HS-glycoprotein OS=Homo sapiens OX=9606 GN=AHSG PE=1 SV=2	5.56613e+06	327420
255_1	sp|P30040|ERP29_HUMAN	2.54449	NA	28975.2	ASGVEARQALLK	1	1	1	0.046	19115	-	Endoplasmic reticulum resident protein 29 OS=Homo sapiens OX=9606 GN=ERP29 PE=1 SV=4	398277	26551.8
198_1	sp|P30086|PEBP1_HUMAN	8.42314	NA	21043.7	APVAGTCYQAEWDDYVPK;LYTLVLTDPDAPSR	1;1	2	2	0.1711	36711;28422	-	Phosphatidylethanolamine-binding protein 1 OS=Homo sapiens OX=9606 GN=PEBP1 PE=1 SV=3	0	0
79_1	sp|P00352|AL1A1_HUMAN	23.6023	NA	54826.9	ELGEYGFHEYTEVK;GYFVQPTVFSNVTDEMR;LLLATMESMNGGK;LYSNAYLNDLAGCIK;TIPIDGNFFTYTR;YILGNPLTPGVTQGPQIDKEQYDK	1;1;1;1;1;1	6	6	0.1916	30962;35510;22934;31180;28028;41930	-	Retinal dehydrogenase 1 OS=Homo sapiens OX=9606 GN=ALDH1A1 PE=1 SV=2	6.66246e+06	289672
264_1	sp|P05387|RLA2_HUMAN	12.6347	NA	11657.8	ILDSVGIEADDDRLNK;NIEDVIAQGIGK;YVASYLLAALGGNSSPSAK	1;1;1	3	3	0.4087	32101;19580;33659	-	60S acidic ribosomal protein P2 OS=Homo sapiens OX=9606 GN=RPLP2 PE=1 SV=1	1.20676e+06	241353
45_1	sp|P02675|FIBB_HUMAN	14.7852	NA	55892.3	EEAPSLRPAPPPISGGGYR;NYCGLPGEYWLGNDK;QDGSVDFGR;QGFGNVATNTDGK	1;1;1;1	4	4	0.1141	34892;32287;10971;21195	-	Fibrinogen beta chain OS=Homo sapiens OX=9606 GN=FGB PE=1 SV=2	1.50814e+06	48649.8
183_1	sp|P04040|CATA_HUMAN	53.376	NA	59718.8	ADVLTTGAGNPVGDK;ADVLTTGAGNPVGDKLNVITVGPR;DPILFPSFIHSQK;FNTANDDNVTQVR;FSTVAGESGSADTVR;GAGAFGYFEVTHDITK;GPLLVQDVVFTDEMAHFDR;GPLLVQDVVFTDEMAHFDRER;KTPIAVR;LCENIAGHLK;LFAYPDTHR;LVNANGEAVYCK;NAIHTFVQSGSHLAAR;VWPHKDYPLIPVGK	1;1;1;1;1;1;1;1;1;1;1;1;1;1	14	21	0.3226	24310;39958;39957;27520;27519;26552;26269;31143;38294;38295;40757;5220;16384;16383;15146;15148;22148;22166;31092;31106;30108	-	Catalase OS=Homo sapiens OX=9606 GN=CAT PE=1 SV=3	2.50128e+07	781650
71_1	sp|P13804|ETFA_HUMAN	4.21157	NA	35057.6	AAVDAGFVPNDMQVGQTGK	1	1	3	0.0571	34403;34161;34160	-	Electron transfer flavoprotein subunit alpha, mitochondrial OS=Homo sapiens OX=9606 GN=ETFA PE=1 SV=1	3.84888e+06	167342
11_1	sp|P06748|NPM_HUMAN	5.26531	NA	32554.8	MTDQEAIQDLWQWR;VTLATLK	1;1	2	2	0.0714	32859;4174	-	Nucleophosmin OS=Homo sapiens OX=9606 GN=NPM1 PE=1 SV=2	1.11979e+06	69987.1
90_1	sp|P11142|HSP7C_HUMAN	23.4188	NA	70854.2	ARFEELNADLFR;DAGTIAGLNVLR;FEELNADLFR;IINEPTAAAIAYGLDKK;ITITNDKGR;NQVAMNPTNTVFDAK	1;1;1;1;1;1	6	7	0.1006	26219;26220;17827;19459;32327;11937;30351	-	Heat shock cognate 71 kDa protein OS=Homo sapiens OX=9606 GN=HSPA8 PE=1 SV=1	7.05851e+06	190770
3_1	sp|Q13404|UB2V1_HUMAN	6.27506	NA	16484.3	LLEELEEGQK;YPEAPPFVR	1;1	2	2	0.1293	17470;13662	-	Ubiquitin-conjugating enzyme E2 variant 1 OS=Homo sapiens OX=9606 GN=UBE2V1 PE=1 SV=2	1.41825e+07	1.18188e+06
117_1	sp|P31943|HNRH1_HUMAN	8.42314	NA	49198.4	ATENDIYNFFSPLNPVR;STGEAFVQFASQEIAEK	1;1	2	3	0.0757	35622;35621;33204	-	Heterogeneous nuclear ribonucleoprotein H OS=Homo sapiens OX=9606 GN=HNRNPH1 PE=1 SV=4	434211	17368.4
64_1	sp|P62633|CNBP_HUMAN	3.17018	NA	19449.6	GFQFVSSSLPDICYR	1	1	1	0.0847	32136	-	Cellular nucleic acid-binding protein OS=Homo sapiens OX=9606 GN=CNBP PE=1 SV=1	554578	36971.9
137_3	sp|P09493|TPM1_HUMAN	21.0578	NA	32688.7	AEQAEADKK;ATDAEADVASLNR;ATDAEADVASLNRR;GTEDELDKYSEALK;IQLVEEELDR;LATALQKLEEAEK;LEEAEKAADESER;LVIIESDLER;QLEDELVSLQK;QLEDELVSLQKK;RIQLVEEELDR;SIDDLEDELYAQK;SKQLEDELVSLQK	0;0;0;0;0;0;0;1;1;1;0;1;1	5	6	0.3662	11202;21959;21958;26403;26404;29108;19138;25174;26106;26107;17412;20446;24779;23871;23872;27836;27191;27190	-	Tropomyosin alpha-1 chain OS=Homo sapiens OX=9606 GN=TPM1 PE=1 SV=2	7.02803e+06	305567
53_1	sp|P31151|S10A7_HUMAN	6.44855	NA	11463.6	GTNYLADVFEK;SIIGMIDMFHK	1;1	2	2	0.2178	19560;20702	-	Protein S100-A7 OS=Homo sapiens OX=9606 GN=S100A7 PE=1 SV=4	342231	48890.2
89_1	sp|P47914|RL29_HUMAN	7.38175	NA	17741.1	AQAAAPASVPAQAPK;LAYIAHPK	1;1	2	3	0.1447	23266;23265;8978	-	60S ribosomal protein L29 OS=Homo sapiens OX=9606 GN=RPL29 PE=1 SV=2	685297	114216
283_1	sp|P48507|GSH0_HUMAN	4.21157	NA	30707.8	TLNEWSSQINPDLVR	1	1	1	0.0547	32083	-	Glutamate--cysteine ligase regulatory subunit OS=Homo sapiens OX=9606 GN=GCLM PE=1 SV=1	155494	14135.8
2_1	sp|Q99878|H2A1J_HUMAN	10.9676	NA	13927.8	HLQLAIR;NDEELNKLLGK;VTIAQGGVLPNIQAVLLPK	1;1;1	3	4	0.2891	7228;20045;34549;34550	sp|Q96KK5|H2A1H_HUMAN;sp|Q6FI13|H2A2A_HUMAN;sp|Q16777|H2A2C_HUMAN;sp|P0C0S8|H2A1_HUMAN;sp|Q9BTM1|H2AJ_HUMAN;sp|P20671|H2A1D_HUMAN	Histone H2A type 1-J OS=Homo sapiens OX=9606 GN=H2AC14 PE=1 SV=3	7.94392e+06	1.13485e+06
212_1	sp|P01619|KV320_HUMAN	4.21157	NA	12549.3	LLIYGASSR	1	1	1	0.0776	10959	-	Immunoglobulin kappa variable 3-20 OS=Homo sapiens OX=9606 GN=IGKV3-20 PE=1 SV=2	1.07345e+06	178908
165_1	sp|P01591|IGJ_HUMAN	4.21157	NA	18087	SSEDPNEDIVER	1	1	1	0.0755	23597	-	Immunoglobulin J chain OS=Homo sapiens OX=9606 GN=JCHAIN PE=1 SV=4	288649	32072.1
17_1	sp|Q13228|SBP1_HUMAN	29.9415	NA	52357.6	EEIVYLPCIYR;FLHNPDAAQGFVGCALSSTIQR;GGFVLLDGETFEVK;IYVVDVGSEPR;LNPNFLVDFGK;NTGTEAPDYLATVDVDPK;QFYPDLIR;SPQYCQVIHR	1;1;1;1;1;1;1;1	8	9	0.2225	25467;40140;27044;18821;19777;34180;12824;20543;20542	-	Methanethiol oxidase OS=Homo sapiens OX=9606 GN=SELENBP1 PE=1 SV=2	7.02725e+06	226686
59_1	sp|Q9BQE3|TBA1C_HUMAN	19.4408	NA	49863.5	AVFVDLEPTVIDEVR;DVNAAIATIK;EDMAALEK;EIIDLVLDR;NLDIERPTYTNLNR;TIGGGDDSFNTFFSETGAGK	1;1;1;1;1;1	6	6	0.1693	30992;11871;8805;14010;31240;35772	sp|Q71U36|TBA1A_HUMAN;sp|P68363|TBA1B_HUMAN	Tubulin alpha-1C chain OS=Homo sapiens OX=9606 GN=TUBA1C PE=1 SV=1	4.81611e+06	218914
225_1	sp|P37108|SRP14_HUMAN	8.42314	NA	14560.8	ISTVVSSK;VLLESEQFLTELTR	1;1	2	2	0.1618	6316;30551	-	Signal recognition particle 14 kDa protein OS=Homo sapiens OX=9606 GN=SRP14 PE=1 SV=2	424720	53090
32_1	sp|P0CF74|IGLC6_HUMAN	10.6601	NA	11269.5	AAPSVTLFPPSSEELQANK;SYSCQVTHEGSTVEK;YAASSYLSLTPEQWK	1;1;1	3	7	0.4623	35440;35438;35439;35446;31127;31126;31639	sp|P0DOY3|IGLC3_HUMAN;sp|P0DOY2|IGLC2_HUMAN	Immunoglobulin lambda constant 6 OS=Homo sapiens OX=9606 GN=IGLC6 PE=1 SV=1	8.50595e+06	1.41766e+06
100_1	sp|P11166|GTR1_HUMAN	4.21157	NA	54048.5	TFDEIASGFR	1	1	1	0.0203	15942	-	Solute carrier family 2, facilitated glucose transporter member 1 OS=Homo sapiens OX=9606 GN=SLC2A1 PE=1 SV=2	3.45185e+06	230123
15_1	sp|P68104|EF1A1_HUMAN	21.9353	NA	50109.1	EHALLAYTLGVK;IGGIGTVPVGR;QTVAVGVIK;STTTGHLIYK;VETGVLKPGMVVTFAPVNVTTEVK;YYVTIIDAPGHR	1;1;1;1;1;1	6	6	0.1688	21420;12148;9042;15169;40976;24002	sp|Q5VTE0|EF1A3_HUMAN	Elongation factor 1-alpha 1 OS=Homo sapiens OX=9606 GN=EEF1A1 PE=1 SV=1	6.05716e+06	263355
94_1	sp|P62910|RL32_HUMAN	4.21157	NA	15849.8	SYCAEIAHNVSSK	1	1	1	0.0963	25763	-	60S ribosomal protein L32 OS=Homo sapiens OX=9606 GN=RPL32 PE=1 SV=2	0	0
194_1	sp|O15145|ARPC3_HUMAN	10.6601	NA	20533.4	ETKDTDIVDEAIYYFK;LIGNMALLPIR;VFDPQNDKPSK	1;1;1	3	4	0.2135	34866;18602;18153;20095	-	Actin-related protein 2/3 complex subunit 3 OS=Homo sapiens OX=9606 GN=ARPC3 PE=1 SV=3	2.61897e+06	218247
130_1	sp|P01700|LV147_HUMAN	4.21157	NA	12275.9	SGTSASLAISGLR	1	1	2	0.1111	18388;18389	-	Immunoglobulin lambda variable 1-47 OS=Homo sapiens OX=9606 GN=IGLV1-47 PE=1 SV=2	652244	163061
238_1	sp|P62851|RS25_HUMAN	8.92531	NA	13733.7	AQVIYTR;LITPAVVSER;LNNLVLFDK	1;1;1	3	3	0.208	7220;13976;13682	-	40S ribosomal protein S25 OS=Homo sapiens OX=9606 GN=RPS25 PE=1 SV=1	4.24444e+06	707407
34_1	sp|P68032|ACTC_HUMAN	4.21157	NA	41991.9	AGFAGDDAPR;AVFPSIVGRPR;DSYVGDEAQSKR;EITALAPSTMK;HQGVMVGMGQK;IIAPPERK;IWHHTFYNELR;SYELPDGQVITIGNER;YPIEHGIITNWDDMEK	0;0;0;0;0;0;0;0;1	1	2	0.2812	10864;10865;17802;17800;22629;22627;22628;16590;17435;9309;27166;27165;32363;32364;32362;35023;35287	sp|P68133|ACTS_HUMAN	Actin, alpha cardiac muscle 1 OS=Homo sapiens OX=9606 GN=ACTC1 PE=1 SV=1	1.7063e+06	74186.9
34_2	sp|P60709|ACTB_HUMAN	36.237	NA	41709.7	AGFAGDDAPR;AVFPSIVGRPR;CDVDIRK;CPEALFQPSFLGMESCGIHETTFNSIMK;DLYANTVLSGGTTMYPGIADR;DSYVGDEAQSKR;EITALAPSTMK;GYSFTTTAER;HQGVMVGMGQK;IIAPPERK;IWHHTFYNELR;LCYVALDFEQEMATAASSSSLEK;QEYDESGPSIVHR;QEYDESGPSIVHRK;SYELPDGQVITIGNER;TTGIVMDSGDGVTHTVPIYEGYALPHAILR;VAPEEHPVLLTEAPLNPK	0;0;1;1;1;0;0;1;0;0;0;1;1;1;0;1;1	9	16	0.6427	10864;10865;17802;17800;8774;44010;38763;38601;38764;38600;22629;22627;22628;16590;15588;17435;9309;27166;27165;41185;41186;27182;26720;30030;32363;32364;32362;43876;43875;34936;34937	sp|P63261|ACTG_HUMAN	Actin, cytoplasmic 1 OS=Homo sapiens OX=9606 GN=ACTB PE=1 SV=1	5.24022e+07	2.27836e+06
147_1	sp|P19823|ITIH2_HUMAN	4.21157	NA	106397	IYGNQDTSSQLK	1	1	1	0.0127	22596	-	Inter-alpha-trypsin inhibitor heavy chain H2 OS=Homo sapiens OX=9606 GN=ITIH2 PE=1 SV=2	666783	13074.2
149_1	sp|P24666|PPAC_HUMAN	8.42314	NA	18030.8	LVTDQNISENWR;SPIAEAVFR	1;1	2	2	0.1329	26050;11210	-	Low molecular weight phosphotyrosine protein phosphatase OS=Homo sapiens OX=9606 GN=ACP1 PE=1 SV=3	1.82716e+06	182716
133_1	sp|A0A087X1C5|CP2D7_HUMAN	2.12758	NA	57452.1	MELFLFFTSLLQHFSFSVAAGQPRPSHSR	1	1	1	0.0563	44312	-	Putative cytochrome P450 2D7 OS=Homo sapiens OX=9606 GN=CYP2D7 PE=5 SV=1	1.34576e+06	49843.1
235_1	sp|Q92614|MY18A_HUMAN	4.21157	NA	232971	QGPEESGLGDGTGPK	1	1	1	0.0073	24725	-	Unconventional myosin-XVIIIa OS=Homo sapiens OX=9606 GN=MYO18A PE=1 SV=3	73212.4	542.314
139_1	sp|Q86U86|PB1_HUMAN	4.21157	NA	192825	LSNLPTVDPIAVCHELYNTIRDYK	1	1	1	0.0142	42652	-	Protein polybromo-1 OS=Homo sapiens OX=9606 GN=PBRM1 PE=1 SV=1	0	0
37_1	sp|Q8N0W4|NLGNX_HUMAN	2.1017	NA	91856.9	ELIQQTITPATYHIAFGPVIDGDVIPDDPQILMEQGEFLNYDIMLGVNQGEGLK	1	1	1	0.0662	45049	sp|Q8NFZ3|NLGNY_HUMAN	Neuroligin-4, X-linked OS=Homo sapiens OX=9606 GN=NLGN4X PE=1 SV=1	0	0
14_1	sp|Q9UBI6|GBG12_HUMAN	4.21157	NA	8001.17	SDPLLIGIPTSENPFK	1	1	1	0.2222	31402	-	Guanine nucleotide-binding protein G(I)/G(S)/G(O) subunit gamma-12 OS=Homo sapiens OX=9606 GN=GNG12 PE=1 SV=3	473385	94676.9
174_1	sp|Q96HU8|DIRA2_HUMAN	4.21157	NA	22470.6	VAVFGAGGVGK	1	1	1	0.0553	10467	-	GTP-binding protein Di-Ras2 OS=Homo sapiens OX=9606 GN=DIRAS2 PE=1 SV=1	5.7515e+06	383433
114_1	sp|P27105|STOM_HUMAN	16.8463	NA	31710.7	EASMVITESPAALQLR;VIAAEGEMNASR;VQNATLAVANITNADSATR;YLQTLTTIAAEK	1;1;1;1	4	4	0.2049	31196;19243;34530;22564	-	Stomatin OS=Homo sapiens OX=9606 GN=STOM PE=1 SV=3	1.40774e+06	78208
266_1	sp|P02649|APOE_HUMAN	4.21157	NA	36131.8	LGPLVEQGR	1	1	1	0.0284	10626	-	Apolipoprotein E OS=Homo sapiens OX=9606 GN=APOE PE=1 SV=1	2.39934e+06	95973.7
135_1	sp|P49247|RPIA_HUMAN	6.41972	NA	33248	AGPVVTDNGNFILDWK;NNQVLGIGSGSTIVHAVQR	1;1	2	2	0.1125	31683;34877	-	Ribose-5-phosphate isomerase OS=Homo sapiens OX=9606 GN=RPIA PE=1 SV=3	313347	15667.3
233_1	sp|Q13630|FCL_HUMAN	2.17869	NA	35870	DADLTDTAQTR	1	1	1	0.0343	17998	-	GDP-L-fucose synthase OS=Homo sapiens OX=9606 GN=GFUS PE=1 SV=1	107637	5979.84
246_1	sp|Q16643|DREB_HUMAN	32.0255	NA	71385.4	EQSIFGDHRDEEEETHMK;INREQFWEQAK;KSESEVEEAAAIIAQRPDNPR;LREDENAEPVGTTYQK;QQTLEAEEAK;SESEVEEAAAIIAQRPDNPR;TDAAVEMKR;VASASAGSCDVPSPFNHRPGSHLDSHR	1;1;1;1;1;1;1;1	8	16	0.1726	38615;25313;25312;39483;39484;39482;33353;33354;15490;38209;38210;38211;38208;12001;42703;42705	-	Drebrin OS=Homo sapiens OX=9606 GN=DBN1 PE=1 SV=4	3.12813e+07	1.25125e+06
262_1	sp|P22061|PIMT_HUMAN	7.51234	NA	24620.6	ALDVGSGSGILTACFAR;KDDPTLLSSGR;SGGASHSELIHNLR	1;1;1	3	3	0.185	30871;17501;26137	-	Protein-L-isoaspartate(D-aspartate) O-methyltransferase OS=Homo sapiens OX=9606 GN=PCMT1 PE=1 SV=4	2.79778e+06	254344
112_1	sp|Q01082|SPTB2_HUMAN	3.17018	NA	274439	LLEVLSGER;VHLENMGSHDIVDGNHR	1;0	1	1	0.011	11869;34526;34527	-	Spectrin beta chain, non-erythrocytic 1 OS=Homo sapiens OX=9606 GN=SPTBN1 PE=1 SV=2	5.26938e+06	32729.1
112_2	sp|P11277|SPTB1_HUMAN	47.7626	NA	246316	DLEDETLWVEER;ELYQQVVAQADLR;FLDLLEPLGR;HNLEHAFNVAER;LGHLQSSWDR;LIDAGHSEAATIAEWK;LLSGEDVGQDEGATR;LQTAYAGEK;QYQDHLNTR;SDDPGKDLTSVNR;VHLENMGSHDIVDGNHR;VIQGQTDPEYLLLGQR;VLSPVDSGNK	1;1;1;1;1;1;1;1;1;1;0;1;1	12	12	0.0758	27672;27655;16950;24956;17778;31135;28083;10980;16990;23974;34526;34527;33019;11863	-	Spectrin beta chain, erythrocytic OS=Homo sapiens OX=9606 GN=SPTB PE=1 SV=5	6.86013e+06	47972.9
267_1	sp|P46776|RL27A_HUMAN	4.21157	NA	16551	TGAAPIIDVVR	1	1	1	0.0743	14880	-	60S ribosomal protein L27a OS=Homo sapiens OX=9606 GN=RPL27A PE=1 SV=2	1.95509e+06	244387
179_1	sp|P28074|PSB5_HUMAN	4.21157	NA	28462.2	DAYSGGAVNLYHVR	1	1	2	0.0532	27297;27296	-	Proteasome subunit beta type-5 OS=Homo sapiens OX=9606 GN=PSMB5 PE=1 SV=3	1.07694e+06	67308.5
214_1	sp|P62873|GBB1_HUMAN	6.41972	NA	37353	LIIWDSYTTNK;VHAIPLR	1;1	2	3	0.0529	22606;22609;5840	sp|P62879|GBB2_HUMAN	Guanine nucleotide-binding protein G(I)/G(S)/G(T) subunit beta-1 OS=Homo sapiens OX=9606 GN=GNB1 PE=1 SV=3	524664	40358.8
73_1	sp|P40429|RL13A_HUMAN	6.41972	NA	23562.4	MVVPAALK;YTEVLK	1;1	2	2	0.069	6521;4325	-	60S ribosomal protein L13a OS=Homo sapiens OX=9606 GN=RPL13A PE=1 SV=2	1.40338e+06	82551.8
107_1	sp|Q15526|SURF1_HUMAN	2.31126	NA	33310.4	AAVAALQLGLR	1	1	1	0.0367	13910	-	Surfeit locus protein 1 OS=Homo sapiens OX=9606 GN=SURF1 PE=1 SV=1	851861	44834.8
49_1	sp|P01834|IGKC_HUMAN	21.0578	NA	11757.8	SGTASVVCLLNNFYPR;TVAAPSVFIFPPSDEQLK;VDNALQSGNSQESVTEQDSK;VDNALQSGNSQESVTEQDSKDSTYSLSSTLTLSK;VYACEVTHQGLSSPVTK	1;1;1;1;1	5	15	0.7944	32517;32516;32490;34814;34815;34811;34809;34813;34810;34817;37682;37693;37681;44711;33768	-	Immunoglobulin kappa constant OS=Homo sapiens OX=9606 GN=IGKC PE=1 SV=2	8.62452e+06	1.7249e+06
221_1	sp|P62829|RL23_HUMAN	6.28858	NA	14856.1	ISLGLPVGAVINCADNTGAK;LPAAGVGDMVMATVK	1;1	2	2	0.25	35204;25613	-	60S ribosomal protein L23 OS=Homo sapiens OX=9606 GN=RPL23 PE=1 SV=1	5.24479e+06	524479
185_1	sp|Q9H8M5|CNNM2_HUMAN	2.15048	NA	96561.7	QDFSAFK	1	1	1	0.008	6956	-	Metal transporter CNNM2 OS=Homo sapiens OX=9606 GN=CNNM2 PE=1 SV=2	457917	9539.94
122_1	sp|P62857|RS28_HUMAN	6.44855	NA	7836.2	EGDVLTLLESER;VEFMDDTSR	1;1	2	2	0.3043	22813;14481	-	40S ribosomal protein S28 OS=Homo sapiens OX=9606 GN=RPS28 PE=1 SV=1	518787	172929
248_1	sp|O15144|ARPC2_HUMAN	38.2969	NA	34311.5	ASHTAPQVLFSHR;DDETMYVESK;DNTINLIHTFR;DYLHYHIK;ELQAHGADELLK;ELQAHGADELLKR;IIEETLALK;MILLEVNNR;YFQFQEEGK;YFQFQEEGKEGENR	1;1;1;1;1;1;1;1;1;1	10	14	0.29	25379;18300;22327;22328;14148;14149;21679;26201;26199;26200;12240;14573;17010;31914	-	Actin-related protein 2/3 complex subunit 2 OS=Homo sapiens OX=9606 GN=ARPC2 PE=1 SV=1	1.77323e+07	806014
134_1	sp|P46778|RL21_HUMAN	8.42314	NA	18553.1	TNGKEPELLEPIPYEFMA;VYNVTQHAVGIVVNK	1;1	2	2	0.2062	36844;29950	-	60S ribosomal protein L21 OS=Homo sapiens OX=9606 GN=RPL21 PE=1 SV=2	466792	51865.8
281_1	sp|P62263|RS14_HUMAN	4.21157	NA	16262.5	TPGPGAQSALR	1	1	1	0.0728	12921	-	40S ribosomal protein S14 OS=Homo sapiens OX=9606 GN=RPS14 PE=1 SV=3	1.89627e+06	316045
203_1	sp|Q08495|DEMA_HUMAN	4.21157	NA	45486.2	SPGIISQASAPR	1	1	1	0.0296	17304	-	Dematin OS=Homo sapiens OX=9606 GN=DMTN PE=1 SV=3	2.99641e+06	124850
173_1	sp|P67870|CSK2B_HUMAN	4.21157	NA	24926	YQQGDFGYCPR	1	1	1	0.0512	23621	-	Casein kinase II subunit beta OS=Homo sapiens OX=9606 GN=CSNK2B PE=1 SV=1	0	0
216_1	sp|P06702|S10A9_HUMAN	8.42314	NA	13233.5	LGHPDTLNQGEFK;NIETIINTFHQYSVK	1;1	2	4	0.2456	25500;25502;32661;32662	-	Protein S100-A9 OS=Homo sapiens OX=9606 GN=S100A9 PE=1 SV=1	4.69661e+06	587076
75_1	sp|P01009|A1AT_HUMAN	37.8836	NA	46707	AVLTIDEK;DTEEEDFHVDQVTTVK;LQHLENELTHDIITK;LSSWVLLMK;LVDKFLEDVK;LYHSEAFTVNFGDTEEAKK;SPLFMGK;TLNQPDSQLQLTTGNGLFLSEGLK;VFSNGADLSGVTEEAPLK;VFSNGADLSGVTEEAPLKLSK	1;1;1;1;1;1;1;1;1;1	10	11	0.3086	8302;33981;32621;32619;13718;17984;38250;5104;41320;33074;37999	-	Alpha-1-antitrypsin OS=Homo sapiens OX=9606 GN=SERPINA1 PE=1 SV=3	5.33217e+06	213287
168_1	sp|P02787|TRFE_HUMAN	75.8683	NA	77013.6	ADRDQYELLCLDNTR;CDEWSVNSVGK;CSTSSLLEACTFR;DGAGDVAFVK;DLLFRDDTVCLAK;DSGFQMNQLR;EDPQTFYYAVAVVK;EFQLFSSPHGK;EGTCPEAPTDECKPVK;EGYYGYTGAFR;HSTIFENLANK;KDSGFQMNQLR;KPVDEYKDCHLAQVPSHTVVAR;LKCDEWSVNSVGK;NLNEKDYELLCLDGTR;SAGWNIPIGLLYCDLPEPR;SKEFQLFSSPHGK;WCALSHHER;WCAVSEHEATK	1;1;1;1;1;1;1;1;1;1;1;1;1;1;1;1;1;1;1	19	25	0.3109	33845;20324;27621;10914;28498;18162;29745;20186;32834;20411;20076;21671;21672;41178;41179;27294;27295;34915;34914;38101;38088;26499;17691;21498;21497	-	Serotransferrin OS=Homo sapiens OX=9606 GN=TF PE=1 SV=3	2.06471e+07	480165
200_1	sp|Q15286|RAB35_HUMAN	4.21157	NA	23010.8	LLIIGDSGVGK	1	1	1	0.0547	13544	-	Ras-related protein Rab-35 OS=Homo sapiens OX=9606 GN=RAB35 PE=1 SV=1	283194	18879.6
163_1	sp|P26373|RL13_HUMAN	13.0016	NA	24246.5	GFSLEELR;LATQLTGPVMPVR;STESLQANVQR;VATWFNQPAR	1;1;1;1	4	4	0.1991	10111;23389;18784;17538	-	60S ribosomal protein L13 OS=Homo sapiens OX=9606 GN=RPL13 PE=1 SV=4	3.35622e+06	239730
44_1	sp|P00492|HPRT_HUMAN	8.42314	NA	24563.6	NVLIVEDIIDTGK;VFIPHGLIMDR	1;1	2	2	0.1101	24744;20896	-	Hypoxanthine-guanine phosphoribosyltransferase OS=Homo sapiens OX=9606 GN=HPRT1 PE=1 SV=2	447457	34419.8
12_1	sp|O60814|H2B1K_HUMAN	4.21157	NA	13881.6	AMGIMNSFVNDIFER	1	1	2	0.119	32137;32135	sp|P58876|H2B1D_HUMAN;sp|Q5QNW6|H2B2F_HUMAN;sp|Q99877|H2B1N_HUMAN;sp|P06899|H2B1J_HUMAN;sp|P62807|H2B1C_HUMAN;sp|Q16778|H2B2E_HUMAN;sp|P57053|H2BFS_HUMAN;sp|P33778|H2B1B_HUMAN;sp|Q8N257|H2B3B_HUMAN;sp|Q99880|H2B1L_HUMAN;sp|Q93079|H2B1H_HUMAN;sp|Q99879|H2B1M_HUMAN;sp|P23527|H2B1O_HUMAN	Histone H2B type 1-K OS=Homo sapiens OX=9606 GN=H2BC12 PE=1 SV=3	0	0
187_1	sp|P01871|IGHM_HUMAN	18.85	NA	49408.6	LICQATGFSPR;QIQVSWLR;VFAIPPSFASIFLTK;VSVFVPPR;YVTSAPMPEPQAPGR	1;1;1;1;1	5	6	0.1258	19304;12238;29894;8628;29196;29520	-	Immunoglobulin heavy constant mu OS=Homo sapiens OX=9606 GN=IGHM PE=1 SV=4	1.37092e+08	5.27278e+06
6_1	sp|P0CG48|UBC_HUMAN	8.42314	NA	76991.5	ESTLHLVLR;TITLEVEPSDTIENVK	1;1	2	2	0.0365	13369;32322	sp|P62979|RS27A_HUMAN;sp|P0CG47|UBB_HUMAN;sp|P62987|RL40_HUMAN	Polyubiquitin-C OS=Homo sapiens OX=9606 GN=UBC PE=1 SV=3	768238	12194.3
245_1	sp|P61026|RAB10_HUMAN	4.21157	NA	22526.6	NIDEHANEDVER	1	1	2	0.06	25050;25049	-	Ras-related protein Rab-10 OS=Homo sapiens OX=9606 GN=RAB10 PE=1 SV=1	0	0
129_1	sp|P62913|RL11_HUMAN	4.21157	NA	20239.6	VLEQLTGQTPVFSK	1	1	1	0.0787	28096	-	60S ribosomal protein L11 OS=Homo sapiens OX=9606 GN=RPL11 PE=1 SV=2	582627	64736.3
50_2	sp|P02042|HBD_HUMAN	33.6926	NA	16045.3	EFTPQMQAAYQK;EFTPQMQAAYQKVVAGVANALAHK;FFESFGDLSSPDAVMGNPK;GTFSQLSELHCDK;KVLGAFSDGLAHLDNLK;LHVDPENFR;LLGNVLVCVLAR;LLVVYPWTQR;NFGKEFTPQMQAAYQK;TAVNALWGK;VHLTPEEK;VLGAFSDGLAHLDNLK;VNVDAVGGEALGR;VVAGVANALAHK;VVAGVANALAHKYH	1;1;1;1;0;0;1;0;1;1;0;0;1;0;0	8	17	0.9524	25088;25547;41415;36338;36588;36337;36339;36586;36587;27289;32502;32501;32499;32498;32497;32507;32530;32527;15378;15377;21776;20140;20126;20139;20129;20121;20120;20132;20114;20142;20118;20112;20117;20138;20136;20113;20123;20127;20134;20125;20116;20111;20119;20128;20135;20124;20130;20131;20137;33926;10385;10387;10185;30415;30412;30409;30414;30408;30402;30406;30422;30425;30420;30404;30407;30417;304…	-	Hemoglobin subunit delta OS=Homo sapiens OX=9606 GN=HBD PE=1 SV=2	1.51973e+08	1.38157e+07
159_1	sp|Q02094|RHAG_HUMAN	4.21157	NA	44168.7	FLTPLFTTK	1	1	1	0.022	13367	-	Ammonium transporter Rh type A OS=Homo sapiens OX=9606 GN=RHAG PE=1 SV=2	51265.5	7323.64
42_1	sp|Q07020|RL18_HUMAN	12.6142	NA	21621.1	ILTFDQLALDSPK;TAVVVGTITDDVR;TNRPPLSLSR;TNSTFNQVVLK	1;1;1;1	4	4	0.25	25655;22393;15864;19342	-	60S ribosomal protein L18 OS=Homo sapiens OX=9606 GN=RPL18 PE=1 SV=2	3.86323e+06	429248
21_1	sp|P00738|HPT_HUMAN	27.4571	NA	45176.6	NPANPVQR;SCAVAEYGVYVK;SPVGVQPILNEHTFCAGMSK;TEGDGVYTLNDK;TEGDGVYTLNDKK;TEGDGVYTLNNEK;VGYVSGWGR;YVMLPVADQDQCIR	1;1;1;1;1;1;1;1	8	10	0.2192	8483;22375;38099;38284;38100;21262;25027;25022;10977;31322	-	Haptoglobin OS=Homo sapiens OX=9606 GN=HP PE=1 SV=1	2.01013e+07	913697
160_1	sp|P60866|RS20_HUMAN	2.02269	NA	13364.3	LIDLHSPSEIVK	1	1	1	0.1008	22538	-	40S ribosomal protein S20 OS=Homo sapiens OX=9606 GN=RPS20 PE=1 SV=1	631895	105316
121_1	sp|P18124|RL7_HUMAN	25.8874	NA	29207.2	AGNFYVPAEPK;EANNFLWPFK;EVPAVPETLK;EVPAVPETLKK;IALTDNALIAR;KVLQLLR;QIFNGTFVK;TTHFVEGGDAGNREDQINR	1;1;1;1;1;1;1;1	8	8	0.3145	17623;19821;13899;18148;16882;7756;12893;37376	-	60S ribosomal protein L7 OS=Homo sapiens OX=9606 GN=RPL7 PE=1 SV=1	7.18293e+06	448933
180_1	sp|P50914|RL14_HUMAN	6.95405	NA	23417	LVAIVDVIDQNR;VAYVSFGPHAGK	1;1	2	2	0.1116	22652;18789	-	60S ribosomal protein L14 OS=Homo sapiens OX=9606 GN=RPL14 PE=1 SV=4	1.64311e+06	136926
189_1	sp|P62081|RS7_HUMAN	2.12758	NA	22113.3	ELNITAAK	1	1	1	0.0412	7465	-	40S ribosomal protein S7 OS=Homo sapiens OX=9606 GN=RPS7 PE=1 SV=1	778989	70817.2
243_1	sp|P78417|GSTO1_HUMAN	2.06349	NA	27548	VPSLVGSFIR	1	1	1	0.0415	13645	-	Glutathione S-transferase omega-1 OS=Homo sapiens OX=9606 GN=GSTO1 PE=1 SV=2	477800	31853.3
46_1	sp|P06576|ATPB_HUMAN	4.21157	NA	56524.6	AIAELGIYPAVDPLDSTSR	1	1	1	0.0359	35478	-	ATP synthase subunit beta, mitochondrial OS=Homo sapiens OX=9606 GN=ATP5F1B PE=1 SV=3	0	0
10_1	sp|O14579|COPE_HUMAN	4.21157	NA	34460.3	MFADYLAHESR	1	1	1	0.0357	22191	-	Coatomer subunit epsilon OS=Homo sapiens OX=9606 GN=COPE PE=1 SV=3	0	0
207_1	sp|O15511|ARPC5_HUMAN	4.21157	NA	16310.3	NGVDLLMK;QGNMTAALQAALK	0;1	1	1	0.1391	8352;21478	-	Actin-related protein 2/3 complex subunit 5 OS=Homo sapiens OX=9606 GN=ARPC5 PE=1 SV=3	1.92329e+06	160274
7_1	sp|P18085|ARF4_HUMAN	4.21157	NA	20497.7	ILMVGLDAAGK;IQEVADELQK	0;1	1	1	0.1167	14120;16933	-	ADP-ribosylation factor 4 OS=Homo sapiens OX=9606 GN=ARF4 PE=1 SV=3	1.08818e+07	837063
127_1	sp|P25398|RS12_HUMAN	2.74248	NA	14505.5	TALIHDGLAR	1	1	1	0.0758	13344	-	40S ribosomal protein S12 OS=Homo sapiens OX=9606 GN=RPS12 PE=1 SV=3	194847	27835.3
7_2	sp|P61204|ARF3_HUMAN	4.54025	NA	20587.7	DAVLLVFANK;ILMVGLDAAGK;LGLHSLR	1;0;1	2	2	0.1547	14192;14120;5555	sp|P84077|ARF1_HUMAN	ADP-ribosylation factor 3 OS=Homo sapiens OX=9606 GN=ARF3 PE=1 SV=2	313494	26124.5
228_1	sp|P04075|ALDOA_HUMAN	7.11594	NA	39395.3	AAQEEYVK;LQSIGTENTEENR	1;1	2	2	0.0577	9727;26455	-	Fructose-bisphosphate aldolase A OS=Homo sapiens OX=9606 GN=ALDOA PE=1 SV=2	2.24465e+06	97593.6
223_1	sp|P30041|PRDX6_HUMAN	23.9622	NA	25019.2	DFTPVCTTELGR;ELAILLGMLDPAEKDEK;LPFPIIDDR;VATPVDWK;VVFVFGPDK;VVFVFGPDKK	1;1;1;1;1;1	6	7	0.25	23761;33891;14004;9063;11666;15702;15705	-	Peroxiredoxin-6 OS=Homo sapiens OX=9606 GN=PRDX6 PE=1 SV=3	1.72456e+07	1.07785e+06
251_1	sp|Q9NRN5|OLFL3_HUMAN	2.54449	NA	45981.3	LAALEER	1	1	1	0.0172	5726	-	Olfactomedin-like protein 3 OS=Homo sapiens OX=9606 GN=OLFML3 PE=2 SV=1	2.57495e+06	117043
239_1	sp|Q6VMQ6|MCAF1_HUMAN	2.06349	NA	136310	TLAELKTR	1	1	1	0.0063	9548	-	Activating transcription factor 7-interacting protein 1 OS=Homo sapiens OX=9606 GN=ATF7IP PE=1 SV=3	0	0
35_1	sp|P39019|RS19_HUMAN	6.44855	NA	16050.5	DVNQQEFVR;VLQALEGLK	1;1	2	2	0.1241	15649;10693	-	40S ribosomal protein S19 OS=Homo sapiens OX=9606 GN=RPS19 PE=1 SV=2	1.02905e+06	85754.2
16_1	sp|P62906|RL10A_HUMAN	11.4546	NA	24815.5	DTLYEAVR;FPSLLTHNENMVAK;ILGPGLNK;KYDAFLASESLIK	1;1;1;1	4	4	0.1982	10574;29205;5988;26311	-	60S ribosomal protein L10a OS=Homo sapiens OX=9606 GN=RPL10A PE=1 SV=2	7.63998e+06	509332
182_1	sp|P36578|RL4_HUMAN	16.8463	NA	47667.4	AAAAAAALQAK;NIPGITLLNVSK;NVTLPAVFK;QPYAVSELAGHQTSAESWGTGR	1;1;1;1	4	4	0.1265	10289;19916;11194;39696	-	60S ribosomal protein L4 OS=Homo sapiens OX=9606 GN=RPL4 PE=1 SV=5	3.94454e+06	131485
167_1	sp|Q15365|PCBP1_HUMAN	6.95405	NA	37473.9	IITLTGPTNAIFK;INISEGNCPER	1;1	2	2	0.0674	23587;20575	-	Poly(rC)-binding protein 1 OS=Homo sapiens OX=9606 GN=PCBP1 PE=1 SV=2	2.97865e+06	148932
218_1	sp|P30050|RL12_HUMAN	12.6347	NA	17807.5	HPHDIIDDINSGAVECPAS;HSGNITFDEIVNIAR;IGPLGLSPK	1;1;1	3	4	0.2606	36371;30692;30693;8108	-	60S ribosomal protein L12 OS=Homo sapiens OX=9606 GN=RPL12 PE=1 SV=1	4.95025e+06	450023
199_1	sp|P35527|K1C9_HUMAN	67.955	NA	62026.8	DIENQYETQITQIEHEVSSSGQEVQSSAK;EIETYHNLLEGGQEDFESSGAGK;FSSSSGYGGGSSR;GGGGSFGYSYGGGSGGGFSASSLGGGFGGGSR;GGSGGSHGGGSGFGGESGGSYGGGEEASGSGGGYGGGSGK;GGSGGSYGGGGSGGGYGGGSGSR;HGVQELEIELQSQLSK;HGVQELEIELQSQLSKK;IKFEMEQNLR;KDIENQYETQITQIEHEVSSSGQEVQSSAK;LEKEIETYHNLLEGGQEDFESSGAGK;QEYEQLIAK;QGVDADINGLR;SDLEMQYETLQEELMALKK;SGGGGGGGLGSGGSIR;STMQELNSR;TLLDIDNTR	1;1;1;1;1;1;1;1;1;1;1;1;1;1;1;1;1	17	29	0.4238	44084;44085;40953;40954;18852;42077;42076;43995;32380;33150;35123;21678;21176;21174;21677;44385;44388;42809;15210;16464;15848;16502;16501;39381;39531;39683;18778;13295;13141	-	Keratin, type I cytoskeletal 9 OS=Homo sapiens OX=9606 GN=KRT9 PE=1 SV=3	3.94447e+07	1.31482e+06
190_1	sp|P61978|HNRPK_HUMAN	11.0449	NA	50944.4	IILDLISESPIK;TDYNASVSVPDSSGPER;VVLIGGKPDR	1;1;1	3	3	0.0842	22258;32205;12902	-	Heterogeneous nuclear ribonucleoprotein K OS=Homo sapiens OX=9606 GN=HNRNPK PE=1 SV=1	278908	10329.9
252_1	sp|Q96DG6|CMBL_HUMAN	2.17869	NA	28030.2	EVQVEHIK	1	1	1	0.0327	11007	-	Carboxymethylenebutenolidase homolog OS=Homo sapiens OX=9606 GN=CMBL PE=1 SV=1	181185	11324.1
78_1	sp|P16402|H13_HUMAN	4.21157	NA	22336.3	SGVSLAALK	1	1	1	0.0407	7087	sp|P10412|H14_HUMAN;sp|P16403|H12_HUMAN	Histone H1.3 OS=Homo sapiens OX=9606 GN=H1-3 PE=1 SV=2	6.73255e+06	517888
18_1	sp|Q14240|IF4A2_HUMAN	6.68834	NA	46372.8	MFVLDEADEMLSR;VLITTDLLAR	1;1	2	2	0.0565	28316;14983	sp|P60842|IF4A1_HUMAN	Eukaryotic initiation factor 4A-II OS=Homo sapiens OX=9606 GN=EIF4A2 PE=1 SV=2	0	0
131_1	sp|P62424|RL7A_HUMAN	23.1213	NA	29977	AGVNTVTTLVENK;AGVNTVTTLVENKK;HWGGNVLGPK;KVVNPLFEK;TCTTVAFTQVNSEDKGALAK;TNYNDRYDEIR	1;1;1;1;1;1	6	6	0.2406	22394;26033;13278;13613;37737;25573	-	60S ribosomal protein L7a OS=Homo sapiens OX=9606 GN=RPL7A PE=1 SV=2	4.18355e+06	278903
175_1	sp|P00915|CAH1_HUMAN	54.7504	NA	28852.4	ADGLAVIGVLMK;EIINVGHSFHVNFEDNDNR;ESISVSSEQLAQFR;GGPFSDSYR;HDTSLKPISVSYNPATAK;LYPIANGNNQSPVDIK;NGPEQWSK;SLLSNVEGDNAVPMQHNNRPTQPLK;TSETKHDTSLKPISVSYNPATAK;VLDALQAIK;YSAELHVAHWNSAK;YSSLAEAASK;YSSLAEAASKADGLAVIGVLMK	1;1;1;1;1;1;1;1;1;1;1;1;1	13	44	0.6092	17417;17423;17421;39005;39003;39004;28794;28789;28792;28793;28790;28791;11084;11085;34516;34514;34515;31620;31621;31642;31647;31672;31644;31645;9991;42378;42380;42367;42432;42369;42431;42368;42379;42434;40768;10698;10691;10695;29432;29430;29455;29452;12164;38345	-	Carbonic anhydrase 1 OS=Homo sapiens OX=9606 GN=CA1 PE=1 SV=2	3.08804e+08	2.20574e+07
184_1	sp|P53597|SUCA_HUMAN	6.95405	NA	36226.8	GGQTHLGLPVFNTVK;MGHAGAIIAGGK	1;1	2	5	0.078	28558;28560;28580;28581;13895	-	Succinate--CoA ligase [ADP/GDP-forming] subunit alpha, mitochondrial OS=Homo sapiens OX=9606 GN=SUCLG1 PE=1 SV=4	3.11235e+07	2.22311e+06
222_1	sp|P28070|PSB4_HUMAN	2.20815	NA	29185.5	AIHSWLTR	1	1	1	0.0303	11053	-	Proteasome subunit beta type-4 OS=Homo sapiens OX=9606 GN=PSMB4 PE=1 SV=4	1.88594e+06	171449
256_1	sp|P33992|MCM5_HUMAN	2.02269	NA	82233.2	IAEALSK	1	1	1	0.0095	3797	-	DNA replication licensing factor MCM5 OS=Homo sapiens OX=9606 GN=MCM5 PE=1 SV=5	2.96083e+06	62996.4
88_1	sp|Q8NFI4|F10A5_HUMAN	2.20815	NA	41351.3	AIDLFTDAIK	1	1	1	0.0271	14719	sp|Q8IZP2|ST134_HUMAN;sp|P50502|F10A1_HUMAN	Putative protein FAM10A5 OS=Homo sapiens OX=9606 GN=ST13P5 PE=5 SV=1	217687	11457.2
116_1	sp|Q9HCD6|TANC2_HUMAN	2.74248	NA	219512	DSAYISSSPLGSHQVFDFRSSSSVGSPTR	1	1	1	0.0146	43418	-	Protein TANC2 OS=Homo sapiens OX=9606 GN=TANC2 PE=1 SV=3	6.57231e+06	68461.6
137_1	sp|P06753|TPM3_HUMAN	11.6831	NA	32929.8	AADAEAEVASLNR;AADAEAEVASLNRR;GTEDELDKYSEALK;IQLVEEELDR;KLVIIEGDLER;LATALQKLEEAEK;LEEAEKAADESER;NVTNNLK;RIQLVEEELDR;TIDDLEDELYAQK	1;1;0;0;1;0;0;0;0;1	4	6	0.3123	21463;25985;25986;29108;19138;20465;20463;25174;26106;26107;5756;23871;23872;28232	-	Tropomyosin alpha-3 chain OS=Homo sapiens OX=9606 GN=TPM3 PE=1 SV=2	9.62592e+06	401080
137_4	sp|P67936|TPM4_HUMAN	26.1704	NA	28504.5	AMKDEEK;CGDLEEELK;CGDLEEELKNVTNNLK;EENVGLHQTLDQTLNELNCI;EKAEGDVAALNR;IQALQQQADEAEDR;IQLVEEELDR;KLVILEGELER;LATALQKLEEAEK;LEEAEKAADESER;LVILEGELER;MEIQEMQLK;NVTNNLK;RIQLVEEELDR;TIDDLEEK;TIDDLEEKLAQAK	0;0;1;1;1;1;0;0;0;0;0;1;0;0;1;1	7	9	0.5363	7207;14254;33765;39748;39747;20039;29476;19138;20936;20935;25174;26106;26107;16881;16696;5756;23871;23872;10481;26025;26023	-	Tropomyosin alpha-4 chain OS=Homo sapiens OX=9606 GN=TPM4 PE=1 SV=3	1.94879e+07	927994
57_1	sp|Q9P258|RCC2_HUMAN	2.06349	NA	56049.2	DGQILPVPNVVVR	1	1	1	0.0249	24042	-	Protein RCC2 OS=Homo sapiens OX=9606 GN=RCC2 PE=1 SV=2	0	0
27_1	sp|Q16629|SRSF7_HUMAN	4.21157	NA	27350	NPPGFAFVEFEDPRDAEDAVR	1	1	1	0.0882	40066	-	Serine/arginine-rich splicing factor 7 OS=Homo sapiens OX=9606 GN=SRSF7 PE=1 SV=1	0	0
115_1	sp|P39023|RL3_HUMAN	14.8717	NA	46079.8	AGMTHIVR;ERLEQQVPVNQVFGQDEMIDVIGVTK;HGSLGFLPR;NNASTDYDLSDK	1;1;1;1	4	4	0.1365	8174;43057;11052;22289	-	60S ribosomal protein L3 OS=Homo sapiens OX=9606 GN=RPL3 PE=1 SV=2	2.13391e+06	96995.9
81_1	sp|P02766|TTHY_HUMAN	4.21157	NA	15877	AADDTWEPFASGK	1	1	1	0.0884	23728	-	Transthyretin OS=Homo sapiens OX=9606 GN=TTR PE=1 SV=1	0	0
272_1	sp|P46781|RS9_HUMAN	6.23426	NA	22577.6	LFEGNALLR;QVVNIPSFIVR	1;1	2	2	0.1031	12323;20024	-	40S ribosomal protein S9 OS=Homo sapiens OX=9606 GN=RPS9 PE=1 SV=3	1.0189e+06	72778.7
208_1	sp|Q86YZ3|HORN_HUMAN	8.42314	NA	282228	HGSSSGSSSSYGQHGSGSR;QGSGSGQSPSR	1;1	2	3	0.0105	32694;32693;12711	-	Hornerin OS=Homo sapiens OX=9606 GN=HRNR PE=1 SV=2	0	0
60_1	sp|P60174|TPIS_HUMAN	15.1792	NA	26652.7	FFVGGNWK;QSLGELIGTLNAAK;VPADTEVVCAPPTAYIDFAR;VVLAYEPVWAIGTGK	1;1;1;1	4	6	0.2289	10218;24322;23810;38318;38319;29243	-	Triosephosphate isomerase OS=Homo sapiens OX=9606 GN=TPI1 PE=1 SV=4	757919	47369.9
275_1	sp|P83731|RL24_HUMAN	13.7101	NA	17767.9	AITGASLADIMAK;CESAFLSK;QINWTVLYR;VFQFLNAK	1;1;1;1	4	4	0.242	19717;9838;17635;10582	-	60S ribosomal protein L24 OS=Homo sapiens OX=9606 GN=RPL24 PE=1 SV=1	1.70255e+07	1.70255e+06
113_1	sp|P10909|CLUS_HUMAN	2.23698	NA	52461	ASSIIDELFQDR	1	1	1	0.0267	23703	-	Clusterin OS=Homo sapiens OX=9606 GN=CLU PE=1 SV=1	84958.5	3861.75
55_1	sp|Q5TDH0|DDI2_HUMAN	4.21157	NA	44494.5	DGDVVILR	1	1	1	0.0201	8227	-	Protein DDI1 homolog 2 OS=Homo sapiens OX=9606 GN=DDI2 PE=1 SV=1	224380	9755.65
25_1	sp|P62805|H4_HUMAN	23.6023	NA	11360.4	DAVTYTEHAK;DNIQGITKPAIR;ISGLIYEETR;TVTAMDVVYALK;TVTAMDVVYALKR;VFLENVIR	1;1;1;1;1;1	6	9	0.5146	15648;15647;21747;21746;17189;21249;25813;25814;11218	-	Histone H4 OS=Homo sapiens OX=9606 GN=H4C1 PE=1 SV=2	7.25291e+06	1.20882e+06
207_2	sp|Q9BPX5|ARP5L_HUMAN	10.5507	NA	16930.8	ALAVGGLGSIIR;GFEKPTENSSAVLLQWHEK;NGVDLLMK;SSEIEQAVQSLDR	1;1;0;1	3	3	0.3399	15397;38435;8352;25669	-	Actin-related protein 2/3 complex subunit 5-like protein OS=Homo sapiens OX=9606 GN=ARPC5L PE=1 SV=1	3.28496e+06	273747
271_1	sp|P19827|ITIH1_HUMAN	12.6347	NA	101326	FAHYVVTSQVVNTANEAR;ILGDMQPGDYFDLVLFGTR;TAFISDFAVTADGNAFIGDIK	1;1;1	3	4	0.0637	35738;37947;38119;38118	-	Inter-alpha-trypsin inhibitor heavy chain H1 OS=Homo sapiens OX=9606 GN=ITIH1 PE=1 SV=3	524025	15412.5
66_1	sp|Q07955|SRSF1_HUMAN	2.74248	NA	27727.8	DGTGVVEFVR	1	1	1	0.0403	13768	-	Serine/arginine-rich splicing factor 1 OS=Homo sapiens OX=9606 GN=SRSF1 PE=1 SV=2	463106	30873.7
178_1	sp|Q9Y597|KCTD3_HUMAN	4.21157	NA	88928.7	HEAEFYGITPLVR	1	1	1	0.016	27626	-	BTB/POZ domain-containing protein KCTD3 OS=Homo sapiens OX=9606 GN=KCTD3 PE=1 SV=2	2.51174e+06	52328
278_1	sp|P04217|A1BG_HUMAN	4.21157	NA	54219.5	ATWSGAVLAGR	1	1	1	0.0222	14157	-	Alpha-1B-glycoprotein OS=Homo sapiens OX=9606 GN=A1BG PE=1 SV=4	1.08766e+06	63979.9
83_1	sp|P17174|AATC_HUMAN	13.5645	NA	46218.5	EPESILQVLSQMEK;IGADFLAR;IVASTLSNPELFEEWTGNVK;VGGVQSLGGTGALR	1;1;1;1	4	4	0.1356	29769;7543;38807;20020	-	Aspartate aminotransferase, cytoplasmic OS=Homo sapiens OX=9606 GN=GOT1 PE=1 SV=3	698632	26870.5
125_1	sp|P04003|C4BPA_HUMAN	4.21157	NA	66989.4	LSLEIEQLELQR	1	1	1	0.0201	25946	-	C4b-binding protein alpha chain OS=Homo sapiens OX=9606 GN=C4BPA PE=1 SV=2	2.02237e+07	577821
40_1	sp|Q9Y4Z0|LSM4_HUMAN	2.06349	NA	15339.9	LPLSLLK	1	1	1	0.0504	5196	-	U6 snRNA-associated Sm-like protein LSm4 OS=Homo sapiens OX=9606 GN=LSM4 PE=1 SV=1	276456	25132.4
23_1	sp|Q06323|PSME1_HUMAN	4.95354	NA	28705	IVVLLQR;QLVHELDEAEYR	1;1	2	2	0.0763	6913;26797	-	Proteasome activator complex subunit 1 OS=Homo sapiens OX=9606 GN=PSME1 PE=1 SV=1	576517	30343
254_1	sp|Q06033|ITIH3_HUMAN	4.21157	NA	99786.5	ILEDMQEEDYLNFILFSGDVSTWK	1	1	2	0.027	42850;42851	-	Inter-alpha-trypsin inhibitor heavy chain H3 OS=Homo sapiens OX=9606 GN=ITIH3 PE=1 SV=2	0	0
280_1	sp|P07451|CAH3_HUMAN	11.5933	NA	29538.7	HDPSLQPWSVSYDGGSAK;SLLSSAENEPPVPLVSNWRPPQPINNR;VVFDDTYDR	1;1;1	3	3	0.2077	34540;43218;15489	-	Carbonic anhydrase 3 OS=Homo sapiens OX=9606 GN=CA3 PE=1 SV=3	1.54886e+06	103257
48_1	sp|P63173|RL38_HUMAN	4.21157	NA	8212.73	IEEIKDFLLTAR	1	1	1	0.1714	25299	-	60S ribosomal protein L38 OS=Homo sapiens OX=9606 GN=RPL38 PE=1 SV=2	0	0
85_1	sp|P62753|RS6_HUMAN	4.21157	NA	28663	MATEVAADALGEEWK	1	1	1	0.0602	29590	-	40S ribosomal protein S6 OS=Homo sapiens OX=9606 GN=RPS6 PE=1 SV=1	3.60996e+06	277689
108_1	sp|P26038|MOES_HUMAN	4.21157	NA	67777.8	IGFPWSEIR	1	1	1	0.0156	14668	sp|P35241|RADI_HUMAN;sp|P15311|EZRI_HUMAN	Moesin OS=Homo sapiens OX=9606 GN=MSN PE=1 SV=3	163232	4080.79
268_1	sp|P62266|RS23_HUMAN	10.4654	NA	15797.7	ANPFGGASHAK;KGHAVGDIPGVR;VANVSLLALYK	1;1;1	3	5	0.2378	12997;12996;12995;17983;17573	-	40S ribosomal protein S23 OS=Homo sapiens OX=9606 GN=RPS23 PE=1 SV=3	1.0113e+06	126412
119_1	sp|P23284|PPIB_HUMAN	8.42314	NA	23727.5	TVDNFVALATGEK;VIFGLFGK	1;1	2	2	0.0972	22912;8078	-	Peptidyl-prolyl cis-trans isomerase B OS=Homo sapiens OX=9606 GN=PPIB PE=1 SV=2	1.47112e+06	91945.3
87_1	sp|P01764|HV323_HUMAN	4.21157	NA	12574.2	NTLYLQMNSLR	1	1	1	0.094	22580	sp|P01768|HV330_HUMAN;sp|P01767|HV353_HUMAN;sp|P0DP02|HVC33_HUMAN;sp|P01772|HV333_HUMAN;sp|A0A0B4J1X5|HV374_HUMAN;sp|A0A0C4DH42|HV366_HUMAN	Immunoglobulin heavy variable 3-23 OS=Homo sapiens OX=9606 GN=IGHV3-23 PE=1 SV=2	4.53764e+06	756274
123_1	sp|O75369|FLNB_HUMAN	4.21157	NA	277990	LIALLEVLSQK	1	1	1	0.0042	18607	sp|P21333|FLNA_HUMAN;sp|Q14315|FLNC_HUMAN	Filamin-B OS=Homo sapiens OX=9606 GN=FLNB PE=1 SV=2	0	0
195_1	sp|P23528|COF1_HUMAN	4.21157	NA	18490.7	EILVGDVGQTVDDPYATFVK	1	1	1	0.1205	38026	-	Cofilin-1 OS=Homo sapiens OX=9606 GN=CFL1 PE=1 SV=3	0	0
72_1	sp|P02730|B3AT_HUMAN	37.9041	NA	101727	ADFLEQPVLGFVR;ASTPGAAAQIQEVK;GLDLNGGPDDPLQQTGQLFGGLVR;HSHAGELEALGGVKPAVLTR;IDAYMAQSR;IPPDSEATLVLVGR;LQEAAELEAVELPVPIR;VLLPLIFR;YQSSPAKPDSSFYK	1;1;1;1;1;1;1;1;1	9	10	0.146	26467;23060;40710;40711;36303;12910;25816;33776;10703;29280	-	Band 3 anion transport protein OS=Homo sapiens OX=9606 GN=SLC4A1 PE=1 SV=3	8.18033e+06	247889
166_1	sp|P29401|TKT_HUMAN	4.21157	NA	67834.7	VLDPFTIKPLDR	1	1	1	0.0193	24292	-	Transketolase OS=Homo sapiens OX=9606 GN=TKT PE=1 SV=3	0	0

## Sheet: PFDN2
Supplemental data2: Identification of PFDN2 interacting protein by mass spectrometry
Group_ID	Protein_ID	Protein_Qscore	Protein_FDR	Protein_Mass	PeptideSeqs	PepIsUnique	Unique_Peptide_Num	Unique_Spectra_Num	Coverage	Peptide_Query	Sameset	Description	Abundance	iBAQ
206_1	sp|P02743|SAMP_HUMAN	4.84741	NA	25371.1	AYSLFSYNTQGR;VGEYSLYIGR	1;1	2	2	0.0987	25782;17921	-	Serum amyloid P-component OS=Homo sapiens OX=9606 GN=APCS PE=1 SV=2	2.69264e+06	244786
43_1	sp|P02675|FIBB_HUMAN	14.1042	NA	55892.3	DNDGWLTSDPR;NYCGLPGEYWLGNDK;QDGSVDFGR;QGFGNVATNTDGK;YQISVNK	1;1;1;1;1	5	5	0.112	21694;33197;12386;22732;8740	-	Fibrinogen beta chain OS=Homo sapiens OX=9606 GN=FGB PE=1 SV=2	1.42374e+06	45927.1
256_1	sp|P22061|PIMT_HUMAN	6.11106	NA	24620.6	KDDPTLLSSGR;SGGASHSELIHNLR	1;1	2	3	0.1101	19024;19026;27645	-	Protein-L-isoaspartate(D-aspartate) O-methyltransferase OS=Homo sapiens OX=9606 GN=PCMT1 PE=1 SV=4	1.5427e+06	140245
126_1	sp|Q9NQW5|PRDM7_HUMAN	2.15317	NA	55742.2	SIHVPHAVWPFQVKNFSVNMWNAITPLR	1	1	1	0.0569	44074	-	Probable histone-lysine N-methyltransferase PRDM7 OS=Homo sapiens OX=9606 GN=PRDM7 PE=1 SV=2	0	0
38_1	sp|Q07020|RL18_HUMAN	6.11106	NA	21621.1	ILTFDQLALDSPK;TAVVVGTITDDVR	1;1	2	2	0.1383	27206;24077	-	60S ribosomal protein L18 OS=Homo sapiens OX=9606 GN=RPL18 PE=1 SV=2	1.87469e+06	208299
269_1	sp|P04217|A1BG_HUMAN	3.05553	NA	54219.5	ATWSGAVLAGR	1	1	1	0.0222	15643	-	Alpha-1B-glycoprotein OS=Homo sapiens OX=9606 GN=A1BG PE=1 SV=4	740379	43551.7
104_1	sp|P27816|MAP4_HUMAN	2.64609	NA	120930	KTEAAATTR	1	1	1	0.0078	11504	-	Microtubule-associated protein 4 OS=Homo sapiens OX=9606 GN=MAP4 PE=1 SV=3	981164	14866.1
28_1	sp|Q9NQP4|PFD4_HUMAN	9.16658	NA	15304.6	AAAEDVNVTFEDQQK;ITELKEEIEVK;NLQEEIDALESR	1;1;1	3	7	0.2836	31420;23504;23503;26061;26065;26063;26062	-	Prefoldin subunit 4 OS=Homo sapiens OX=9606 GN=PFDN4 PE=1 SV=1	2.0414e+07	2.55175e+06
156_1	sp|Q14103|HNRPD_HUMAN	5.70162	NA	38410.3	GFGFVLFK;IFVGGLSPDTPEEK	1;1	2	2	0.062	10528;27916	-	Heterogeneous nuclear ribonucleoprotein D0 OS=Homo sapiens OX=9606 GN=HNRNPD PE=1 SV=1	2.54173e+06	169448
195_1	sp|Q15286|RAB35_HUMAN	3.05553	NA	23010.8	LLIIGDSGVGK	1	1	1	0.0547	14999	-	Ras-related protein Rab-35 OS=Homo sapiens OX=9606 GN=RAB35 PE=1 SV=1	164313	10954.2
244_1	sp|Q16643|DREB_HUMAN	19.2003	NA	71385.4	KSESEVEEAAAIIAQRPDNPR;LKEQSIFGDHR;LREDENAEPVGTTYQK;LSSPVLHR;SESEVEEAAAIIAQRPDNPR;TDAAVEMK;VASASAGSCDVPSPFNHRPGSHLDSHR	1;1;1;1;1;1;1	7	11	0.1402	39593;39594;23465;34073;10391;38533;38532;38531;9072;42333;42332	-	Drebrin OS=Homo sapiens OX=9606 GN=DBN1 PE=1 SV=4	1.53371e+07	613486
154_1	sp|P01024|CO3_HUMAN	47.6986	NA	187030	ACEPGVDYVYK;AVLYNYR;DFDFVPPVVR;ENEGFTVTAEGK;FYYIYNEK;GYTQQLAFR;ILLQGTPVAQMTEDAVDAER;IPIEDGSGEVVLSR;LVAYYTLIGASGQR;QELSEAEQATR;SGIPIVTSPYQIHFTK;SNLDEDIIAEENIVSR;TGLQEVEVK;VPVAVQGEDTVQSLTQGDGVAK;VTIKPAPETEK;VVLVAVDK;YYTYLIMNK	1;1;1;1;1;1;1;1;1;1;1;1;1;1;1;1;1	17	19	0.1245	22499;10046;19079;21899;17302;15428;38271;27463;28526;21285;21284;33220;33634;12978;38702;19763;19762;8491;19645	-	Complement C3 OS=Homo sapiens OX=9606 GN=C3 PE=1 SV=2	2.75355e+07	257341
229_1	sp|Q9GZK7|O11A1_HUMAN	2.07249	NA	35226.6	MLEGFLQEATISVAGCLLQFFIFGSLATAECLLLAVMAYDR	1	1	1	0.1302	44902	-	Olfactory receptor 11A1 OS=Homo sapiens OX=9606 GN=OR11A1 PE=2 SV=1	0	0
105_1	sp|O60296|TRAK2_HUMAN	2.07249	NA	101356	IQVLADQK	1	1	1	0.0088	10563	-	Trafficking kinesin-binding protein 2 OS=Homo sapiens OX=9606 GN=TRAK2 PE=1 SV=2	3.20357e+06	72808.4
1_1	sp|P04908|H2A1B_HUMAN	3.05553	NA	14126.9	VTIAQGGVLPNIQAVLLPK	1	1	1	0.1462	35181	sp|Q99878|H2A1J_HUMAN;sp|Q7L7L0|H2A3_HUMAN;sp|Q93077|H2A1C_HUMAN;sp|Q96KK5|H2A1H_HUMAN;sp|Q6FI13|H2A2A_HUMAN;sp|Q16777|H2A2C_HUMAN;sp|P0C0S8|H2A1_HUMAN;sp|Q9BTM1|H2AJ_HUMAN;sp|P20671|H2A1D_HUMAN	Histone H2A type 1-B/E OS=Homo sapiens OX=9606 GN=H2AC4 PE=1 SV=2	0	0
250_1	sp|Q06033|ITIH3_HUMAN	3.05553	NA	99786.5	LWAYLTIEQLLEK	1	1	1	0.0146	30749	-	Inter-alpha-trypsin inhibitor heavy chain H3 OS=Homo sapiens OX=9606 GN=ITIH3 PE=1 SV=2	0	0
186_1	sp|P02647|APOA1_HUMAN	33.1661	NA	30758.9	ATEHLSTLSEK;DLATVYVDVLK;DYVSQFEGSALGK;EQLGPVTQEFWDNLEK;LLDNWDSVTSTFSK;LREQLGPVTQEFWDNLEK;LSPLGEEMR;QGLLPVLESFK;THLAPYSDELR;VQPYLDDFQK;VSFLSALEEYTK;WQEEMELYR	1;1;1;1;1;1;1;1;1;1;1;1	12	13	0.4831	19840;20441;25616;35201;30628;38743;13735;20306;19799;22544;20973;25262;21945	-	Apolipoprotein A-I OS=Homo sapiens OX=9606 GN=APOA1 PE=1 SV=1	3.80283e+07	1.81087e+06
226_1	sp|P07738|PMGE_HUMAN	12.2221	NA	29986.5	AVGPHQFLGDQEAIQAAIK;EQMALNHGEEQVR;SESLKDVLER;SYNVTPPPIEESHPYYQEIYNDR	1;1;1;1	4	8	0.251	36069;36070;29197;29664;29201;29662;18529;42188	-	Bisphosphoglycerate mutase OS=Homo sapiens OX=9606 GN=BPGM PE=1 SV=2	5.70576e+06	380384
128_3	sp|P67936|TPM4_HUMAN	17.3501	NA	28504.5	AEGDVAALNR;CGDLEEELK;EENVGLHQTLDQTLNELNCI;IQLVEEELDR;KIQALQQQADEAEDR;KLVILEGELER;LATALQK;LVILEGELER;RIQLVEEELDR	1;1;1;0;1;1;0;1;0	6	7	0.3347	13298;15749;39831;20696;32578;32577;22458;5908;18379;25600;25599	-	Tropomyosin alpha-4 chain OS=Homo sapiens OX=9606 GN=TPM4 PE=1 SV=3	1.21151e+07	576911
128_2	sp|P09493|TPM1_HUMAN	9.65342	NA	32688.7	ATDAEADVASLNR;IQLVEEELDR;LATALQK;LVIIESDLER;MEIQEIQLK;QLEDELVSLQK;RIQLVEEELDR	1;0;0;1;1;1;0	4	4	0.2148	23584;20696;5908;18917;17079;21982;25600;25599	-	Tropomyosin alpha-1 chain OS=Homo sapiens OX=9606 GN=TPM1 PE=1 SV=2	5.09091e+06	221344
128_1	sp|P06753|TPM3_HUMAN	8.26423	NA	32929.8	AADAEAEVASLNR;IQLVEEELDR;KLVIIEGDLER;LATALQK;LVIIEGDLER;RIQLVEEELDR	1;0;1;0;1;0	3	3	0.1474	23042;20696;21999;5908;17933;25600;25599	-	Tropomyosin alpha-3 chain OS=Homo sapiens OX=9606 GN=TPM3 PE=1 SV=2	2.48615e+06	103590
219_1	sp|P05089|ARGI1_HUMAN	3.05553	NA	34713.3	VMEETLSYLLGR	1	1	1	0.0373	25895	-	Arginase-1 OS=Homo sapiens OX=9606 GN=ARG1 PE=1 SV=2	2.30485e+06	135579
258_1	sp|P09105|HBAT_HUMAN	2.29155	NA	15498.1	TFLAFPATK	1	1	1	0.0634	12790	-	Hemoglobin subunit theta-1 OS=Homo sapiens OX=9606 GN=HBQ1 PE=1 SV=2	191861	21317.9
191_1	sp|P01008|ANT3_HUMAN	2.03232	NA	52568.9	LPGIVAEGR	1	1	1	0.0194	10455	-	Antithrombin-III OS=Homo sapiens OX=9606 GN=SERPINC1 PE=1 SV=1	615837	20527.9
136_1	sp|O00506|STK25_HUMAN	2.45832	NA	48081.8	ADIWSLGITAIELAKGEPPNSDLHPMR	1	1	1	0.0634	42644	-	Serine/threonine-protein kinase 25 OS=Homo sapiens OX=9606 GN=STK25 PE=1 SV=1	316346	13754.2
181_1	sp|P04040|CATA_HUMAN	46.3585	NA	59718.8	ADVLTTGAGNPVGDK;ADVLTTGAGNPVGDKLNVITVGPR;AFYVNVLNEEQR;DLFNAIATGK;DPASDQMQHWK;DPILFPSFIHSQK;FNTANDDNVTQVR;FSTVAGESGSADTVR;GAGAFGYFEVTHDITK;GPLLVQDVVFTDEMAHFDR;LCENIAGHLK;LFAYPDTHR;LNVITVGPR;LSQEDPDYGIR;LVNANGEAVYCK;VFEHIGK	1;1;1;1;1;1;1;1;1;1;1;1;1;1;1;1	16	20	0.3454	25995;40002;27749;14239;24428;28906;28907;28073;27784;32154;32155;38612;17870;17871;16638;16637;12072;22268;23804;8071	-	Catalase OS=Homo sapiens OX=9606 GN=CAT PE=1 SV=3	3.816e+07	1.1925e+06
263_1	sp|P46781|RS9_HUMAN	9.60991	NA	22577.6	IGVLDEGK;LDYILGLK;LFEGNALLR;QVVNIPSFIVR	1;1;1;1	4	4	0.1856	8114;11098;13784;21577	-	40S ribosomal protein S9 OS=Homo sapiens OX=9606 GN=RPS9 PE=1 SV=3	2.72403e+06	194574
237_1	sp|P18621|RL17_HUMAN	2.15317	NA	21383.3	QWGWTQGR	1	1	1	0.0435	13379	-	60S ribosomal protein L17 OS=Homo sapiens OX=9606 GN=RPL17 PE=1 SV=3	138316	12574.2
188_1	sp|P30084|ECHM_HUMAN	6.11106	NA	31367.1	AFAAGADIK;AQFAQPEILIGTIPGAGGTQR	1;1	2	2	0.1034	9054;37830	-	Enoyl-CoA hydratase, mitochondrial OS=Homo sapiens OX=9606 GN=ECHS1 PE=1 SV=4	2.23952e+06	111976
98_1	sp|P13987|CD59_HUMAN	8.16504	NA	14167.8	AGLQVYNK;ENELTYYCCK;FEHCNFNDVTTR	1;1;1	3	4	0.2344	9909;25018;29162;29163	-	CD59 glycoprotein OS=Homo sapiens OX=9606 GN=CD59 PE=1 SV=1	1.48332e+06	247219
106_1	sp|Q5TBC7|B2L15_HUMAN	3.05553	NA	17713.7	LLEYMAHIAPEVVGQVAIPMTGMINGNQAIR	1	1	1	0.1902	44229	-	Bcl-2-like protein 15 OS=Homo sapiens OX=9606 GN=BCL2L15 PE=1 SV=1	7.61652e+06	952065
277_1	sp|Q9BS40|LXN_HUMAN	6.11106	NA	25733.9	AALVAQNYINYQQGTPHR;FAVEEIIQK	1;1	2	2	0.1216	36756;15179	-	Latexin OS=Homo sapiens OX=9606 GN=LXN PE=1 SV=2	6.68948e+06	955640
117_1	sp|P23284|PPIB_HUMAN	2.3891	NA	23727.5	VIFGLFGK	1	1	1	0.037	9568	-	Peptidyl-prolyl cis-trans isomerase B OS=Homo sapiens OX=9606 GN=PPIB PE=1 SV=2	49262.7	3078.92
89_1	sp|Q8NFI4|F10A5_HUMAN	2.64609	NA	41351.3	AIDLFTDAIK	1	1	1	0.0271	16213	sp|Q8IZP2|ST134_HUMAN;sp|P50502|F10A1_HUMAN	Putative protein FAM10A5 OS=Homo sapiens OX=9606 GN=ST13P5 PE=5 SV=1	80523.5	4238.08
59_1	sp|P01876|IGHA1_HUMAN	14.4588	NA	37630.6	DASGVTFTWTPSSGK;QEPSQGTTTFAVTSILR;SAVQGPPER;TPLTATLSK;WLQGSQELPR	1;1;1;1;1	5	6	0.17	29202;33873;33872;11272;11017;19786	-	Immunoglobulin heavy constant alpha 1 OS=Homo sapiens OX=9606 GN=IGHA1 PE=1 SV=2	7.70945e+06	513963
274_1	sp|P62263|RS14_HUMAN	6.11106	NA	16262.5	IEDVTPIPSDSTR;TPGPGAQSALR	1;1	2	2	0.1589	26453;14384	-	40S ribosomal protein S14 OS=Homo sapiens OX=9606 GN=RPS14 PE=1 SV=3	2.74427e+06	457379
177_1	sp|P30043|BLVRB_HUMAN	23.5419	NA	22105.4	CLTTDEYDGHSTYPSHQYQ;HDLGHFMLR;LPSEGPRPAHVVVGDVLQAADVDK;LQAVTDDHIR;NDLSPTTVMSEGAR;NIVAAMK;TVAGQDAVIVLLGTR;YVAVMPPHIGDQPLTGAYTVTLDGR	1;1;1;1;1;1;1;1	8	13	0.5971	39549;17374;40639;40641;18262;18261;28071;28094;5948;28545;28544;41610;41540	-	Flavin reductase (NADPH) OS=Homo sapiens OX=9606 GN=BLVRB PE=1 SV=3	1.7734e+07	1.61218e+06
158_1	sp|Q02094|RHAG_HUMAN	3.05553	NA	44168.7	FLTPLFTTK	1	1	1	0.022	14833	-	Ammonium transporter Rh type A OS=Homo sapiens OX=9606 GN=RHAG PE=1 SV=2	588867	84123.8
62_1	sp|P11142|HSP7C_HUMAN	21.3887	NA	70854.2	DAGTIAGLNVLR;FEELNADLFR;IINEPTAAAIAYGLDK;LLQDFFNGK;NQVAMNPTNTVFDAK;STAGDTHLGGEDFDNR;TTPSYVAFTDTER	1;1;1;1;1;1;1	7	7	0.1409	19388;21026;31359;15354;31428;31855;27892	-	Heat shock cognate 71 kDa protein OS=Homo sapiens OX=9606 GN=HSPA8 PE=1 SV=1	8.3025e+06	224392
259_1	sp|P30046|DOPD_HUMAN	3.05553	NA	12703.7	SHSAHFFEFLTK	1	1	1	0.1017	26970	sp|A6NHG4|DDTL_HUMAN	D-dopachrome decarboxylase OS=Homo sapiens OX=9606 GN=DDT PE=1 SV=3	166446	23778
111_1	sp|P11277|SPTB1_HUMAN	30.7791	NA	246316	DFLEELEESR;DLTSVLILQR;FLDLLEPLGR;LEGLDTGWNALGR;LLSGEDVGQDEGATR;LLTSQDVSYDEAR;LQTAYAGEK;LWSYLQELLQSR;VIQGQTDPEYLLLGQR;VLSPVDSGNK;WVNSHLAR	1;1;1;1;1;1;1;1;1;1;1	11	11	0.059	21412;17974;18442;25647;29389;28139;12396;29095;33795;13303;12436	-	Spectrin beta chain, erythrocytic OS=Homo sapiens OX=9606 GN=SPTB PE=1 SV=5	1.17063e+07	81862.4
4_1	sp|P02549|SPTA1_HUMAN	44.4268	NA	279842	AAVGQEEIQLR;DVTEAIQWIK;EDLVSSWEHIR;FQSADETGQDLVNANHEASDEVR;FSSDFDELSGWMNEK;GLAEVQNR;HGLLESAVAAR;HQTFAHEVDGR;LIGDDHYDSENIK;LSESHPDATEDLQR;SYEDPTNIQGK;VADDLLFEGLLTPEGAQIR;VILENIASHEPR;VLETAEEIQER;VTILGETAER;WEQLLEASAVHR	1;1;1;1;1;1;1;1;1;1;1;1;1;1;1;1	16	18	0.0835	19790;19479;24754;40924;33275;9703;16763;22378;28643;30346;30345;20935;36936;24983;24982;23047;15646;26656	-	Spectrin alpha chain, erythrocytic 1 OS=Homo sapiens OX=9606 GN=SPTA1 PE=1 SV=5	3.37278e+07	206919
31_1	sp|P0CG04|IGLC1_HUMAN	3.05553	NA	11340.6	ANPTVTLFPPSSEELQANK;SYSCQVTHEGSTVEK;YAASSYLSLTPEQWK	1;0;0	1	1	0.4623	36747;32141;32142;32602	sp|P0DOX8|IGL1_HUMAN;sp|B9A064|IGLL5_HUMAN	Immunoglobulin lambda constant 1 OS=Homo sapiens OX=9606 GN=IGLC1 PE=1 SV=1	351990	50284.3
214_1	sp|A6NKB5|PCX2_HUMAN	2.53347	NA	237127	EMQVSSSSTTTSESQDPSSGDPAVSALQQQLLLMVAR	1	1	1	0.0173	44805	-	Pecanex-like protein 2 OS=Homo sapiens OX=9606 GN=PCNX2 PE=1 SV=3	1.14507e+06	12181.6
31_2	sp|P0CF74|IGLC6_HUMAN	3.05553	NA	11269.5	AAPSVTLFPPSSEELQANK;SYSCQVTHEGSTVEK;YAASSYLSLTPEQWK	1;0;0	1	2	0.4623	35951;35953;32141;32142;32602	sp|P0DOY3|IGLC3_HUMAN;sp|P0DOY2|IGLC2_HUMAN	Immunoglobulin lambda constant 6 OS=Homo sapiens OX=9606 GN=IGLC6 PE=1 SV=1	1.4861e+06	247683
140_1	sp|P62249|RS16_HUMAN	5.38425	NA	16435	GGGHVAQIYAIR;LLEPVLLLGK	1;1	2	2	0.1507	20638;15847	-	40S ribosomal protein S16 OS=Homo sapiens OX=9606 GN=RPS16 PE=1 SV=2	1.23132e+06	102610
201_1	sp|P59998|ARPC4_HUMAN	9.56883	NA	19654.3	AENFFILR;ELLLQPVTISR;IVAEEFLK;VLIEGSINSVR	1;1;1;1	4	4	0.2262	13161;21488;11518;18920	-	Actin-related protein 2/3 complex subunit 4 OS=Homo sapiens OX=9606 GN=ARPC4 PE=1 SV=3	8.84731e+06	680562
82_1	sp|P02766|TTHY_HUMAN	6.11106	NA	15877	AADDTWEPFASGK;TSESGELHGLTTEEEFVEGIYK	1;1	2	2	0.2381	25454;40566	-	Transthyretin OS=Homo sapiens OX=9606 GN=TTR PE=1 SV=1	708084	78676
61_1	sp|Q9NUG6|PDRG1_HUMAN	5.179	NA	15501.3	DQDHLDKEIEK;QIVDLDTK	1;1	2	2	0.1429	24728;11002	-	p53 and DNA damage-regulated protein 1 OS=Homo sapiens OX=9606 GN=PDRG1 PE=1 SV=2	2.63917e+06	329897
26_1	sp|Q9Y3U8|RL36_HUMAN	3.05553	NA	12245.9	EELSNVLAAMR	1	1	1	0.1048	20348	-	60S ribosomal protein L36 OS=Homo sapiens OX=9606 GN=RPL36 PE=1 SV=3	554303	92383.8
58_1	sp|Q99623|PHB2_HUMAN	3.05553	NA	33275.9	IVQAEGEAEAAK	1	1	1	0.0401	19842	-	Prohibitin-2 OS=Homo sapiens OX=9606 GN=PHB2 PE=1 SV=2	913223	35124
197_1	sp|P00403|COX2_HUMAN	3.05553	NA	25548.2	VVLPIEAPIR	1	1	1	0.0441	16227	-	Cytochrome c oxidase subunit 2 OS=Homo sapiens OX=9606 GN=MT-CO2 PE=1 SV=1	0	0
240_1	sp|P51571|SSRD_HUMAN	3.05553	NA	18986.6	FFDEESYSLLR	1	1	1	0.0636	25752	-	Translocon-associated protein subunit delta OS=Homo sapiens OX=9606 GN=SSR4 PE=1 SV=1	592399	65822.1
84_1	sp|P17174|AATC_HUMAN	6.11106	NA	46218.5	IVASTLSNPELFEEWTGNVK;VGGVQSLGGTGALR	1;1	2	3	0.0823	39035;39036;21572	-	Aspartate aminotransferase, cytoplasmic OS=Homo sapiens OX=9606 GN=GOT1 PE=1 SV=3	443518	17058.4
33_2	sp|P60709|ACTB_HUMAN	15.5922	NA	41709.7	AVFPSIVGRPR;DLYANTVLSGGTTMYPGIADR;DSYVGDEAQSK;EITALAPSTMK;GYSFTTTAER;HQGVMVGMGQK;IWHHTFYNELR;QEYDESGPSIVHR;SYELPDGQVITIGNER;TTGIVMDSGDGVTHTVPIYEGYALPHAILR;VAPEEHPVLLTEAPLNPK	0;1;0;0;1;0;0;1;0;1;1	5	9	0.4347	19358;38862;39021;19325;18091;17092;18395;28598;28613;28204;33257;33259;43749;43685;43684;35511	sp|P63261|ACTG_HUMAN	Actin, cytoplasmic 1 OS=Homo sapiens OX=9606 GN=ACTB PE=1 SV=1	1.89488e+07	823860
33_1	sp|P68032|ACTC_HUMAN	3.05553	NA	41991.9	AVFPSIVGRPR;DSYVGDEAQSK;EITALAPSTMK;HQGVMVGMGQK;IWHHTFYNELR;SYELPDGQVITIGNER;YPIEHGIITNWDDMEK	0;0;0;0;0;0;1	1	2	0.2308	19358;19325;18091;18395;28598;33257;33259;35586;35835	sp|P68133|ACTS_HUMAN	Actin, alpha cardiac muscle 1 OS=Homo sapiens OX=9606 GN=ACTC1 PE=1 SV=1	1.99629e+06	86795
273_1	sp|P07451|CAH3_HUMAN	8.16504	NA	29538.7	HDPSLQPWSVSYDGGSAK;VVFDDTYDR;YAAELHLVHWNPK	1;1;1	3	3	0.1538	35169;16998;30019	-	Carbonic anhydrase 3 OS=Homo sapiens OX=9606 GN=CA3 PE=1 SV=3	1.35266e+06	90177.6
56_1	sp|P08621|RU17_HUMAN	2.15317	NA	51525.8	RGGADVNIR	1	1	1	0.0206	11759	-	U1 small nuclear ribonucleoprotein 70 kDa OS=Homo sapiens OX=9606 GN=SNRNP70 PE=1 SV=2	1.40057e+07	737141
236_1	sp|Q9UGI8|TES_HUMAN	2.15317	NA	47963.9	YTTLIAK	1	1	1	0.0166	7533	-	Testin OS=Homo sapiens OX=9606 GN=TES PE=1 SV=1	186111	6893.01
24_1	sp|P62805|H4_HUMAN	13.5618	NA	11360.4	DAVTYTEHAK;DNIQGITKPAIR;ISGLIYEETR;TVTAMDVVYALK;VFLENVIR	1;1;1;1;1	5	5	0.5049	17153;23328;18682;22806;12634	-	Histone H4 OS=Homo sapiens OX=9606 GN=H4C1 PE=1 SV=2	3.44965e+06	574942
69_1	sp|P19388|RPAB1_HUMAN	13.0141	NA	24535.7	ALIVVQQGMTPSAK;GYLVTQDELDQTLEEFK;MQEENITR;QSLVDMAPK;TIMQLCHDR	1;1;1;1;1	5	7	0.2714	26762;27155;36571;13866;13422;12594;18455	-	DNA-directed RNA polymerases I, II, and III subunit RPABC1 OS=Homo sapiens OX=9606 GN=POLR2E PE=1 SV=4	5.88063e+06	452356
161_1	sp|Q92523|CPT1B_HUMAN	2.15317	NA	87744.4	NKAALEAIER	1	1	1	0.013	16487	-	Carnitine O-palmitoyltransferase 1, muscle isoform OS=Homo sapiens OX=9606 GN=CPT1B PE=1 SV=2	0	0
152_1	sp|P15531|NDKA_HUMAN	6.11106	NA	17137.7	NIIHGSDSVESAEK;TFIAIKPDGVQR	1;1	2	4	0.1711	27834;27833;24044;24043	-	Nucleoside diphosphate kinase A OS=Homo sapiens OX=9606 GN=NME1 PE=1 SV=1	673116	61192.4
142_1	sp|P01619|KV320_HUMAN	3.05553	NA	12549.3	FSGSGSGTDFTLTISR	1	1	1	0.1379	30934	sp|A0A0C4DH25|KVD20_HUMAN	Immunoglobulin kappa variable 3-20 OS=Homo sapiens OX=9606 GN=IGKV3-20 PE=1 SV=2	557241	92873.5
22_1	sp|P00738|HPT_HUMAN	17.8111	NA	45176.6	ILGGHLDAK;NPANPVQR;SCAVAEYGVYVK;TEGDGVYTLNDK;TEGDGVYTLNNEK;YVMLPVADQDQCIR	1;1;1;1;1;1	6	6	0.1675	10786;9979;24057;22817;26667;32311	-	Haptoglobin OS=Homo sapiens OX=9606 GN=HP PE=1 SV=1	1.16804e+07	530929
253_1	sp|P33908|MA1A1_HUMAN	2.29155	NA	72922.3	QNEKYYILRPEVMETYMYMWR	1	1	1	0.0322	42327	-	Mannosyl-oligosaccharide 1,2-alpha-mannosidase IA OS=Homo sapiens OX=9606 GN=MAN1A1 PE=1 SV=3	0	0
47_1	sp|O14556|G3PT_HUMAN	3.05553	NA	44472.8	AGIALNDNFVK	1	1	1	0.027	18094	-	Glyceraldehyde-3-phosphate dehydrogenase, testis-specific OS=Homo sapiens OX=9606 GN=GAPDHS PE=1 SV=2	2.41467e+06	109758
101_1	sp|P62244|RS15A_HUMAN	2.15317	NA	14830	IVVNLTGR	1	1	1	0.0615	9301	-	40S ribosomal protein S15a OS=Homo sapiens OX=9606 GN=RPS15A PE=1 SV=2	435245	39567.7
20_1	sp|A0A075B6P5|KV228_HUMAN	3.05553	NA	12948.5	FSGSGSGTDFTLK	1	1	1	0.1083	22587	sp|A0A0A0MRZ7|KVD26_HUMAN;sp|A0A075B6S2|KVD29_HUMAN;sp|P06310|KV230_HUMAN;sp|A0A087WW87|KV240_HUMAN;sp|A2NJV5|KV229_HUMAN;sp|A0A075B6S6|KVD30_HUMAN	Immunoglobulin kappa variable 2-28 OS=Homo sapiens OX=9606 GN=IGKV2-28 PE=3 SV=1 >sp|P01615|KVD28_HUMAN Immunoglobulin kappa variable 2D-28 OS=Homo sapiens OX=9606 GN=IGKV2D-28 PE=1 SV=2	998856	332952
249_1	sp|P62241|RS8_HUMAN	3.05553	NA	24190.2	QWYESHYALPLGR	1	1	1	0.0625	30433	-	40S ribosomal protein S8 OS=Homo sapiens OX=9606 GN=RPS8 PE=1 SV=2	410967	41096.7
260_1	sp|P46776|RL27A_HUMAN	5.21984	NA	16551	LWTLVSEQTR;TGAAPIIDVVR	1;1	2	2	0.1419	20353;16370	-	60S ribosomal protein L27a OS=Homo sapiens OX=9606 GN=RPL27A PE=1 SV=2	1.77268e+06	221584
202_1	sp|Q9Y6M1|IF2B2_HUMAN	3.05553	NA	66080.6	ILVPTQFVGAIIGK	1	1	1	0.0234	27084	-	Insulin-like growth factor 2 mRNA-binding protein 2 OS=Homo sapiens OX=9606 GN=IGF2BP2 PE=1 SV=2	0	0
109_1	sp|P04406|G3P_HUMAN	20.6247	NA	36030.4	GALQNIIPASTGAAK;LISWYDNEFGYSNR;LVINGNPITIFQER;VIHDNFGIVEGLMTTVHAITATQK;VIPELNGK;VPTANVSVVDLTCR;VVDLMAHMASK	1;1;1;1;1;1;1	7	13	0.2985	25936;32882;30661;30672;41196;41263;41195;41262;9250;28978;19881;20369;19435	-	Glyceraldehyde-3-phosphate dehydrogenase OS=Homo sapiens OX=9606 GN=GAPDH PE=1 SV=3	8.19755e+06	409877
86_1	sp|P62753|RS6_HUMAN	2.15317	NA	28663	LIEVDDER	1	1	1	0.0321	12585	-	40S ribosomal protein S6 OS=Homo sapiens OX=9606 GN=RPS6 PE=1 SV=1	696254	53558
118_1	sp|P07737|PROF1_HUMAN	5.38425	NA	15044.6	DSPSVWAAVPGK;SSFYVNGLTLGGQK	1;1	2	2	0.1857	19783;27484	-	Profilin-1 OS=Homo sapiens OX=9606 GN=PFN1 PE=1 SV=2	264023	29335.8
41_1	sp|P26447|S10A4_HUMAN	4.34553	NA	11720.7	ELPSFLGK;LMSNLDSNR	1;1	2	2	0.1683	9857;14225	-	Protein S100-A4 OS=Homo sapiens OX=9606 GN=S100A4 PE=1 SV=1	1.42008e+06	236681
150_1	sp|P11498|PYC_HUMAN	2.29155	NA	129551	DAHQSLLATR	1	1	1	0.0085	16363	-	Pyruvate carboxylase, mitochondrial OS=Homo sapiens OX=9606 GN=PC PE=1 SV=2	1.19567e+06	17328.5
29_1	sp|P62280|RS11_HUMAN	2.29155	NA	18419	VLLGETGK	1	1	1	0.0506	7742	-	40S ribosomal protein S11 OS=Homo sapiens OX=9606 GN=RPS11 PE=1 SV=3	1.15154e+06	115154
157_1	sp|P50991|TCPD_HUMAN	3.05553	NA	57887.8	VIDPATATSVDLR	1	1	1	0.0241	24417	-	T-complex protein 1 subunit delta OS=Homo sapiens OX=9606 GN=CCT4 PE=1 SV=4	1.26008e+06	34056.1
91_1	sp|Q8TAA3|PSMA8_HUMAN	2.45832	NA	28512.1	LTVEDPVTVEYITR	1	1	1	0.0547	30979	sp|O14818|PSA7_HUMAN	Proteasome subunit alpha-type 8 OS=Homo sapiens OX=9606 GN=PSMA8 PE=2 SV=3	407926	27195
76_1	sp|P16402|H13_HUMAN	2.64609	NA	22336.3	SGVSLAALK	1	1	1	0.0407	8570	sp|P10412|H14_HUMAN;sp|P16403|H12_HUMAN	Histone H1.3 OS=Homo sapiens OX=9606 GN=H1-3 PE=1 SV=2	1.2763e+07	981773
39_1	sp|P00492|HPRT_HUMAN	2.64609	NA	24563.6	TMQTLLSLVR	1	1	1	0.0459	18103	-	Hypoxanthine-guanine phosphoribosyltransferase OS=Homo sapiens OX=9606 GN=HPRT1 PE=1 SV=2	137819	10601.5
171_1	sp|P35232|PHB_HUMAN	7.99317	NA	29785.9	IFTSIGEDYDER;ILFRPVASQLPR;QVSDDLTER	1;1;1	3	3	0.1213	26804;25524;14654	-	Prohibitin OS=Homo sapiens OX=9606 GN=PHB PE=1 SV=1	1.51755e+06	84308.4
100_2	sp|O14950|ML12B_HUMAN	14.8682	NA	19766.5	ATSNVFAMFDQSQIQEFK;DGFIDKEDLHDMLASLGK;EAFNMIDQNR;EDLHDMLASLGK;ELLTTMGDRFTDEEVDELYR;FTDEEVDELYR;GNFNYIEFTR;KGNFNYIEFTR;LNGTDPEDVIR;NAFACFDEEATGTIQEDYLR	0;0;0;0;1;1;1;1;0;1	5	11	0.6279	37605;37417;37415;37416;37604;36241;36236;36234;36237;36239;36462;36238;36460;36240;21019;20490;20521;21020;23432;40456;26021;26023;26024;26022;26025;21261;21260;25302;20251;20250;20249;20219;20218;39902;39901	sp|P19105|ML12A_HUMAN	Myosin regulatory light chain 12B OS=Homo sapiens OX=9606 GN=MYL12B PE=1 SV=2	6.85543e+07	6.23221e+06
257_1	sp|P05387|RLA2_HUMAN	6.11106	NA	11657.8	ILDSVGIEADDDR;NIEDVIAQGIGK	1;1	2	2	0.2174	26093;21161	-	60S acidic ribosomal protein P2 OS=Homo sapiens OX=9606 GN=RPLP2 PE=1 SV=1	1.23685e+06	247370
211_1	sp|P49207|RL34_HUMAN	3.05553	NA	13284.5	LSYNTASNK	1	1	1	0.0769	12838	-	60S ribosomal protein L34 OS=Homo sapiens OX=9606 GN=RPL34 PE=1 SV=3	272995	45499.2
99_1	sp|Q8N5G2|MACOI_HUMAN	2.15317	NA	76129.5	LEEATAAR	1	1	1	0.012	8981	-	Macoilin OS=Homo sapiens OX=9606 GN=MACO1 PE=1 SV=1	972639	23722.9
213_1	sp|P30041|PRDX6_HUMAN	21.3887	NA	25019.2	DGDSVMVLPTIPEEEAK;ELAILLGMLDPAEK;FHDFLGDSWGILFSHPR;LPFPIIDDR;VATPVDWK;VVFVFGPDK;VVFVFGPDKK	1;1;1;1;1;1;1	7	8	0.3348	33993;28540;36602;36601;15501;10557;13109;17201	-	Peroxiredoxin-6 OS=Homo sapiens OX=9606 GN=PRDX6 PE=1 SV=3	1.22039e+07	762743
97_1	sp|P11166|GTR1_HUMAN	3.05553	NA	54048.5	TFDEIASGFR	1	1	1	0.0203	17416	-	Solute carrier family 2, facilitated glucose transporter member 1 OS=Homo sapiens OX=9606 GN=SLC2A1 PE=1 SV=2	1.27353e+07	849023
70_1	sp|Q6NVV1|R13P3_HUMAN	2.05398	NA	12126.9	MVVPAALK	1	1	1	0.0784	8048	sp|P40429|RL13A_HUMAN	Putative 60S ribosomal protein L13a protein RPL13AP3 OS=Homo sapiens OX=9606 GN=RPL13AP3 PE=5 SV=1	222825	37137.5
265_1	sp|P83731|RL24_HUMAN	5.10441	NA	17767.9	QINWTVLYR;VFQFLNAK	1;1	2	2	0.1083	19158;12026	-	60S ribosomal protein L24 OS=Homo sapiens OX=9606 GN=RPL24 PE=1 SV=1	2.86837e+06	286837
8_1	sp|P62701|RS4X_HUMAN	14.7744	NA	29579.1	FDTGNLCMVTGGANLGR;GIPHLVTHDAR;GNKPWISLPR;HPGSFDVVHVK;LRECLPLIIFLR;LSNIFVIGK	1;1;1;1;1;1	6	7	0.2662	33146;19852;19850;18274;20013;29293;12653	-	40S ribosomal protein S4, X isoform OS=Homo sapiens OX=9606 GN=RPS4X PE=1 SV=2	2.63453e+06	131726
228_1	sp|P37840|SYUA_HUMAN	3.05553	NA	14451.2	EGVVHGVATVAEK	1	1	2	0.0929	22364;22363	-	Alpha-synuclein OS=Homo sapiens OX=9606 GN=SNCA PE=1 SV=1	241338	34476.9
102_1	sp|P49368|TCPG_HUMAN	2.12347	NA	60495.3	TAVETAVLLLR	1	1	1	0.0202	18891	-	T-complex protein 1 subunit gamma OS=Homo sapiens OX=9606 GN=CCT3 PE=1 SV=4	0	0
144_1	sp|P24666|PPAC_HUMAN	3.05553	NA	18030.8	LVTDQNISENWR	1	1	1	0.0759	27566	-	Low molecular weight phosphotyrosine protein phosphatase OS=Homo sapiens OX=9606 GN=ACP1 PE=1 SV=3	892974	89297.4
261_1	sp|P26641|EF1G_HUMAN	5.2087	NA	50087.1	FAETQPK;ILGLLDAYLK	1;1	2	2	0.0389	7832;16622	-	Elongation factor 1-gamma OS=Homo sapiens OX=9606 GN=EEF1G PE=1 SV=3	766555	28390.9
110_1	sp|P45880|VDAC2_HUMAN	5.51385	NA	31546.5	LTLSALVDGK;YQLDPTASISAK	1;1	2	2	0.0748	13346;22298	-	Voltage-dependent anion-selective channel protein 2 OS=Homo sapiens OX=9606 GN=VDAC2 PE=1 SV=2	807787	50486.7
270_1	sp|P46779|RL28_HUMAN	2.15317	NA	15737.7	QTYSTEPNNLK	1	1	1	0.0803	22328	-	60S ribosomal protein L28 OS=Homo sapiens OX=9606 GN=RPL28 PE=1 SV=3	0	0
193_1	sp|P30086|PEBP1_HUMAN	2.64609	NA	21043.7	LYTLVLTDPDAPSR	1	1	1	0.0749	29756	-	Phosphatidylethanolamine-binding protein 1 OS=Homo sapiens OX=9606 GN=PEBP1 PE=1 SV=3	414129	37648.1
9_5	sp|P04264|K2C1_HUMAN	68.6503	NA	65999	AEAESLYQSK;AQYEDIAQK;DYQELMNTK;FLEQQNQVLQTK;FLEQQNQVLQTKWELLQQVDTSTR;FSSCGGGGGSFGAGGGFGSR;GGGGGGYGSGGSSYGSGGGSYGSGGGGGGGR;GSYGSGGSSYGSGGGSYGSGGGGGGHGSYGSGSSSGGYR;KDVDGAYMTK;LNDLEDALQQAK;MSGECAPNVSVSVSTSHTTISGGGSR;NKLNDLEDALQQAK;NKYEDEINK;NMQDMVEDYR;QISNLQQSISDAEQR;SKAEAESLYQSK;SLDLDSIIAEVK;SLNNQFASFIDK;SLNNQFASFIDKVR;THNLEPYFESFINNLR;THNLEPYFESFINNLRR;TNAENEFVTIK;TNAENEFVTIKK;WELLQQVDTSTR	1;1;1;0;1;1;1;1;1;1;1;1;0;1;1;1;1;1;1;1;1;1;1;1	22	38	0.4379	16819;14763;17367;17941;27596;42613;32906;40122;40121;44094;16904;24408;41067;30398;17811;17812;23038;22496;23576;23036;23037;23575;31977;23899;22573;25171;25170;25129;31067;36086;36089;36116;36090;36087;38174;38175;21398;25440;25441;27592;27593	-	Keratin, type II cytoskeletal 1 OS=Homo sapiens OX=9606 GN=KRT1 PE=1 SV=6	5.47292e+07	1.56369e+06
9_4	sp|P35908|K22E_HUMAN	51.4728	NA	65393.2	AQYEEIAQR;DVDNAYMIK;DYQELMNVK;FLEQQNQVLQTK;GFSSGSAVVSGGSR;GGSGGGGSISGGGYGSGGGSGGR;GSSSGGGYSSGSSSYGSGGR;HGGGGGGFGGGGFGSR;KYEDEINK;LNDLEEALQQAK;LQGEIAHVK;NLDLDSIIAEVK;SKEEAEALYHSK;SLVGLGGTK;STSSFSCLSR;TAAENDFVTLK;TAAENDFVTLKK;TSQNSELNNMQDLVEDYK;TSQNSELNNMQDLVEDYKK;VDLLNQEIEFLK;YEELQVTVGR	0;1;1;0;1;1;1;1;1;1;1;0;1;1;1;1;1;1;1;1;1	18	21	0.3709	16248;15458;17303;27596;21046;32556;32540;23159;23158;13927;24802;12767;23469;25394;25393;8155;17057;19647;23788;37864;37889;39205;27205;19182	-	Keratin, type II cytoskeletal 2 epidermal OS=Homo sapiens OX=9606 GN=KRT2 PE=1 SV=2	3.15154e+07	750366
9_3	sp|P13647|K2C5_HUMAN	19.3129	NA	62340	EYQELMNTK;ISISTSGGSFR;LAELEEALQK;NKYEDEINK;NLDLDSIIAEVK;QNLEPLFEQYINNLR;SGGGGGGGFGR;TEAESWYQTK;TSFTSVSR;YEELQQTAGR	1;1;1;0;0;0;1;1;1;1	7	7	0.178	17893;16362;17489;17811;17812;23469;34626;9104;20657;9649;19205	-	Keratin, type II cytoskeletal 5 OS=Homo sapiens OX=9606 GN=KRT5 PE=1 SV=3	1.13376e+07	323932
9_2	sp|P02538|K2C6A_HUMAN	5.10441	NA	60008.3	AEAESWYQTK;AQYEEIAQR;GMQDLVEDFK;NKYEDEINK;NLDLDSIIAEVK;QNLEPLFEQYINNLR;SGFSSVSVSR;TAAENEFVTLK;YEELQVTAGR	0;0;1;0;0;0;1;0;0	2	2	0.1702	19734;16248;18705;17811;17812;23469;34626;13208;20048;18197	-	Keratin, type II cytoskeletal 6A OS=Homo sapiens OX=9606 GN=KRT6A PE=1 SV=3	707733	19659.3
9_1	sp|P48668|K2C6C_HUMAN	2.03232	NA	59988.3	AEAESWYQTK;AQYEEIAQR;NKYEDEINK;NLDLDSIIAEVK;QNLEPLFEQYINNLR;SGFSSISVSR;TAAENEFVTLK;YEELQVTAGR	0;0;0;0;0;1;0;0	1	1	0.1525	19734;16248;17811;17812;23469;34626;13605;20048;18197	-	Keratin, type II cytoskeletal 6C OS=Homo sapiens OX=9606 GN=KRT6C PE=1 SV=3	3.04241e+06	84511.3
54_1	sp|P12273|PIP_HUMAN	2.05398	NA	16561.8	FYTIEILK	1	1	1	0.0548	13609	-	Prolactin-inducible protein OS=Homo sapiens OX=9606 GN=PIP PE=1 SV=1	0	0
80_1	sp|P55072|TERA_HUMAN	15.3662	NA	89265.7	ELQELVQYPVEHPDK;GDDLSTAILK;LAGESESNLR;LDQLIYIPLPDEK;MDELQLFR;NAPAIIFIDELDAIAPK	1;1;1;1;1;1	6	6	0.0906	33745;13782;15123;29701;14822;33563	-	Transitional endoplasmic reticulum ATPase OS=Homo sapiens OX=9606 GN=VCP PE=1 SV=4	1.76827e+06	39295
63_1	sp|P35580|MYH10_HUMAN	19.7595	NA	228858	AGVLAHLEEER;AVIYNPATQADWTAK;EDQSILCTGESGAGK;ELDDATEANEGLSR;LDPHLVLDQLR;NLPIYSENIIEMYR;QLLQANPILESFGNAK;SDLLLEGFNNYR;TGLEDPER;VEDMAELTCLNEASVLHNLK;VIQYLAHVASSHK	0;1;0;1;0;1;1;1;1;0;1	7	7	0.0754	20078;31196;29523;28661;23109;23111;32770;32349;26695;10578;39432;39430;27023	-	Myosin-10 OS=Homo sapiens OX=9606 GN=MYH10 PE=1 SV=3	1.04573e+07	83658.6
63_2	sp|P35579|MYH9_HUMAN	22.0317	NA	226392	AGVLAHLEEER;ALELDSNLYR;ANLQIDQINTDLNLER;ASITALEAK;EDQSILCTGESGAGK;KLVWVPSDK;LDPHLVLDQLR;QLLQANPILEAFGNAK;SGFEPASLK;VEDMAELTCLNEASVLHNLK;VIQYLAYVASSHK;VSHLLGINVTDFTR	0;1;1;1;0;1;0;1;1;0;1;1	8	10	0.0781	20078;19180;34360;10229;29523;14994;23109;23111;32372;32121;11112;39432;39430;27675;27676;29933	-	Myosin-9 OS=Homo sapiens OX=9606 GN=MYH9 PE=1 SV=4	9.50367e+06	74832
164_1	sp|Q9UNX3|RL26L_HUMAN	2.03232	NA	17245.6	DDEVQVVR	1	1	1	0.0552	11820	sp|P61254|RL26_HUMAN	60S ribosomal protein L26-like 1 OS=Homo sapiens OX=9606 GN=RPL26L1 PE=1 SV=1	703135	78126.1
146_1	sp|P02774|VTDB_HUMAN	2.15317	NA	52882.9	HLSLLTTLSNR	1	1	1	0.0232	21073	-	Vitamin D-binding protein OS=Homo sapiens OX=9606 GN=GC PE=1 SV=2	0	0
95_1	sp|P80748|LV321_HUMAN	2.64609	NA	12438	FSGSNSGNTATLTISR	1	1	1	0.1368	30666	sp|A0A075B6K5|LV39_HUMAN	Immunoglobulin lambda variable 3-21 OS=Homo sapiens OX=9606 GN=IGLV3-21 PE=1 SV=2	0	0
65_1	sp|P07195|LDHB_HUMAN	7.29233	NA	36615.1	GLTSVINQK;IVVVTAGVR;VIGSGCNLDSAR	1;1;1	3	3	0.0898	11838;10512;20858	-	L-lactate dehydrogenase B chain OS=Homo sapiens OX=9606 GN=LDHB PE=1 SV=2	1.05133e+06	50063.2
52_1	sp|O00217|NDUS8_HUMAN	2.15317	NA	23689.6	TLLWTELFR	1	1	1	0.0429	18619	-	NADH dehydrogenase [ubiquinone] iron-sulfur protein 8, mitochondrial OS=Homo sapiens OX=9606 GN=NDUFS8 PE=1 SV=1	5.09129e+06	339419
227_1	sp|P16157|ANK1_HUMAN	21.7372	NA	206137	DSGEGDTTSLR;EADAATSFLR;EGQNANMENLYTALQSIDR;FVIFAK;SFHFQSFR;TAEAVNFATLLYK;TLEQHENFVEVAR;TPTPLALR	1;1;1;1;1;1;1;1	8	9	0.0468	17237;15305;38363;5408;14405;26701;29925;29926;9187	-	Ankyrin-1 OS=Homo sapiens OX=9606 GN=ANK1 PE=1 SV=3	4.75703e+07	480508
36_1	sp|P61758|PFD3_HUMAN	22.8614	NA	22611.5	DQFTTTEVNMAR;ESTNSMETR;FLLADNLYCK;FMELNLAQK;LHLGIPEAVFVEDVDSFMK;QPGNETADTVLK;RLHLGIPEAVFVEDVDSFMK;VYNWDVK	1;1;1;1;1;1;1;1	8	21	0.401	25960;26425;25961;25946;25947;14905;21141;21143;16310;15790;15788;38125;38314;38313;21619;21591;21090;39673;39554;39674;10771	-	Prefoldin subunit 3 OS=Homo sapiens OX=9606 GN=VBP1 PE=1 SV=4	6.55239e+07	4.36826e+06
68_1	sp|P02730|B3AT_HUMAN	29.0266	NA	101727	AAATLMSER;ADFLEQPVLGFVR;ASTPGAAAQIQEVK;HSHAGELEALGGVKPAVLTR;IDAYMAQSR;IFQDHPLQK;IPPDSEATLVLVGR;LQEAAELEAVELPVPIR;VLLPLIFR;YQSSPAKPDSSFYK	1;1;1;1;1;1;1;1;1;1	10	11	0.1394	11534;27988;24770;36740;14375;14908;16832;27345;34433;12135;30484	-	Band 3 anion transport protein OS=Homo sapiens OX=9606 GN=SLC4A1 PE=1 SV=3	8.74284e+06	264934
176_1	sp|P04792|HSPB1_HUMAN	3.05553	NA	22768.5	LFDQAFGLPR	1	1	1	0.0488	18145	-	Heat shock protein beta-1 OS=Homo sapiens OX=9606 GN=HSPB1 PE=1 SV=2	519383	43281.9
103_1	sp|P05141|ADT2_HUMAN	15.6218	NA	32831.2	AAYFGIYDTAK;DFLAGGVAAAISK;EQGVLSFWR;LLLQVQHASK;TAVAPIER;YFPTQALNFAFK	1;1;1;1;1;1	6	6	0.2114	19949;19963;16700;17232;8865;26870	-	ADP/ATP translocase 2 OS=Homo sapiens OX=9606 GN=SLC25A5 PE=1 SV=7	6.45645e+06	322823
51_1	sp|Q5TDH0|DDI2_HUMAN	3.05553	NA	44494.5	LFSADPFDLEAQAK	1	1	1	0.0351	29531	-	Protein DDI1 homolog 2 OS=Homo sapiens OX=9606 GN=DDI2 PE=1 SV=1	665735	28945
231_1	sp|P00491|PNPH_HUMAN	13.4438	NA	32097.2	ANHEEVLAAGK;FEVGDIMLIR;LVFGFLNGR;VFGFSLITNK;VFHLLGVDTLVVTNAAGGLNPK	1;1;1;1;1	5	5	0.2145	17310;19649;13488;16837;39048	-	Purine nucleoside phosphorylase OS=Homo sapiens OX=9606 GN=PNP PE=1 SV=2	8.35344e+06	379702
141_1	sp|P23528|COF1_HUMAN	10.208	NA	18490.7	EILVGDVGQTVDDPYATFVK;HELQANCYEEVK;YALYDATYETK	1;1;1	3	4	0.259	38343;38344;28660;23798	-	Cofilin-1 OS=Homo sapiens OX=9606 GN=CFL1 PE=1 SV=3	828274	69022.8
209_1	sp|P47756|CAPZB_HUMAN	22.6238	NA	31330.8	DETVSDCSPHIANIGR;DYLLCDYNR;GCWDSIHVVEVQEK;KLEVEANNAFDQYR;LVEDMENK;SGSGTMNLGGSLTR;STLNEIYFGK;YDPPLEDGAMPSAR	1;1;1;1;1;1;1;1	8	9	0.3574	32964;20313;31748;31747;31929;12308;23803;18401;28642	-	F-actin-capping protein subunit beta OS=Homo sapiens OX=9606 GN=CAPZB PE=1 SV=4	1.04023e+07	520116
132_1	sp|P25311|ZA2G_HUMAN	2.15317	NA	34237.1	AGEVQEPELR	1	1	1	0.0336	16914	-	Zinc-alpha-2-glycoprotein OS=Homo sapiens OX=9606 GN=AZGP1 PE=1 SV=2	1.58058e+06	83188.4
143_1	sp|P62899|RL31_HUMAN	2.15317	NA	14453.9	LYTLVTYVPVTTFK	1	1	1	0.112	31157	-	60S ribosomal protein L31 OS=Homo sapiens OX=9606 GN=RPL31 PE=1 SV=1	421938	60276.8
170_1	sp|P14649|MYL6B_HUMAN	3.05553	NA	22749.7	ALGQNPTNAEVLK;GQGTYEDYLEGFR;ILYSQCGDVMR	0;1;0	1	1	0.1779	24322;24321;24323;24370;29046;24397	-	Myosin light chain 6B OS=Homo sapiens OX=9606 GN=MYL6B PE=1 SV=1	1.04918e+06	74941.1
19_1	sp|Q14240|IF4A2_HUMAN	4.70008	NA	46372.8	GYDVIAQAQSGTGK;QFYINVER	1;1	2	2	0.0541	25460;14857	sp|P60842|IF4A1_HUMAN	Eukaryotic initiation factor 4A-II OS=Homo sapiens OX=9606 GN=EIF4A2 PE=1 SV=2	3.01695e+06	131172
162_1	sp|Q9Y277|VDAC3_HUMAN	3.05553	NA	30639.3	LTLSALIDGK	1	1	2	0.0353	13717;13719	-	Voltage-dependent anion-selective channel protein 3 OS=Homo sapiens OX=9606 GN=VDAC3 PE=1 SV=1	0	0
220_1	sp|P04075|ALDOA_HUMAN	7.36187	NA	39395.3	AAQEEYVK;ELSDIAHR;LQSIGTENTEENR	1;1;1	3	3	0.0797	11181;11273;27972	-	Fructose-bisphosphate aldolase A OS=Homo sapiens OX=9606 GN=ALDOA PE=1 SV=2	3.30149e+06	143543
30_1	sp|P00450|CERU_HUMAN	11.3198	NA	122128	ALYLQYTDETFR;EYTDASFTNR;GAYPLSIEPIGVR;QSEDSTFYLGER	1;1;1;1	4	4	0.0441	28668;19491;24808;26509	-	Ceruloplasmin OS=Homo sapiens OX=9606 GN=CP PE=1 SV=1	900980	18019.6
148_1	sp|Q9BUP0|EFHD1_HUMAN	3.05553	NA	26910.8	LGAPQTHLGLK	1	1	1	0.046	17173	sp|Q96C19|EFHD2_HUMAN	EF-hand domain-containing protein D1 OS=Homo sapiens OX=9606 GN=EFHD1 PE=1 SV=1	836790	46488.4
124_1	sp|P62913|RL11_HUMAN	3.05553	NA	20239.6	VLEQLTGQTPVFSK	1	1	1	0.0787	29405	-	60S ribosomal protein L11 OS=Homo sapiens OX=9606 GN=RPL11 PE=1 SV=2	111769	12418.8
234_1	sp|P10809|CH60_HUMAN	9.16658	NA	61016.4	GYISPYFINTSK;TLNDELEIIEGMK;VGGTSDVEVNEK	1;1;1	3	3	0.0646	25329;28354;20368	-	60 kDa heat shock protein, mitochondrial OS=Homo sapiens OX=9606 GN=HSPD1 PE=1 SV=2	2.6405e+06	73347.3
153_1	sp|Q99471|PFD5_HUMAN	17.7194	NA	17317	DCLNVLNK;ELLVPLTSSMYVPGK;IQQLTALGAAQATAK;LHDVEHVLIDVGTGYYVEK;NQLDQEVEFLSTSIAQLK;QAVMEMMSQK	1;1;1;1;1;1	6	13	0.5519	12254;30955;30954;27821;27820;38574;38573;38572;37033;37031;37032;19326;18734	-	Prefoldin subunit 5 OS=Homo sapiens OX=9606 GN=PFDN5 PE=1 SV=2	3.44933e+07	3.44933e+06
169_1	sp|P02787|TRFE_HUMAN	55.661	NA	77013.6	ADRDQYELLCLDNTR;CDEWSVNSVGK;CSTSSLLEACTFR;DCHLAQVPSHTVVAR;DQYELLCLDNTR;DYELLCLDGTR;EDPQTFYYAVAVVK;EFQLFSSPHGK;EGTCPEAPTDECKPVK;EGYYGYTGAFR;HSTIFENLANK;KPVDEYKDCHLAQVPSHTVVAR;NPDPWAK;SAGWNIPIGLLYCDLPEPR;SMGGKEDLIWELLNQAQEHFGK;TAGWNIPMGLLYNK;WCALSHHER;WCAVSEHEATK;YLGEEYVK	1;1;1;1;1;1;1;1;1;1;1;1;1;1;1;1;1;1;1	19	25	0.3223	34495;34500;21852;28987;31818;31819;29166;24307;30888;21728;21729;33646;21943;21624;21623;41016;8000;38405;38406;40997;30018;19237;23067;23068;12914	-	Serotransferrin OS=Homo sapiens OX=9606 GN=TF PE=1 SV=3	2.92031e+07	679142
247_1	sp|Q00325|MPCP_HUMAN	5.29219	NA	40068.7	FGFYEVFK;IQTQPGYANTLR	1;1	2	2	0.0552	13872;24532	-	Phosphate carrier protein, mitochondrial OS=Homo sapiens OX=9606 GN=SLC25A3 PE=1 SV=2	492661	24633
192_1	sp|Q04760|LGUL_HUMAN	2.05398	NA	20764.2	SLDFYTR	1	1	1	0.038	10135	-	Lactoylglutathione lyase OS=Homo sapiens OX=9606 GN=GLO1 PE=1 SV=4	2.57661e+06	214717
215_1	sp|Q96A72|MGN2_HUMAN	3.05553	NA	17264.9	IGSLIDVNQSK	1	1	1	0.0743	18470	sp|P61326|MGN_HUMAN	Protein mago nashi homolog 2 OS=Homo sapiens OX=9606 GN=MAGOHB PE=1 SV=1	150644	10760.3
232_1	sp|P38646|GRP75_HUMAN	2.3891	NA	73634.8	VLENAEGAR	1	1	1	0.0133	11791	-	Stress-70 protein, mitochondrial OS=Homo sapiens OX=9606 GN=HSPA9 PE=1 SV=2	784151	18236.1
93_1	sp|P20618|PSB1_HUMAN	4.61149	NA	26472.4	GAVYSFDPVGSYQR;LSEGFSIHTR	1;1	2	2	0.0996	29347;17574	-	Proteasome subunit beta type-1 OS=Homo sapiens OX=9606 GN=PSMB1 PE=1 SV=2	926504	61766.9
74_1	sp|O60925|PFD1_HUMAN	11.2906	NA	14201.5	AFTELQAK;EAIHSQLLEK;HAHLTDTEIMTLVDETNMYEGVGR;LADIQIEQLNR	1;1;1;1	4	10	0.4344	10350;18272;41836;41837;41913;41911;41912;22871;22870;22873	-	Prefoldin subunit 1 OS=Homo sapiens OX=9606 GN=PFDN1 PE=1 SV=2	5.15278e+07	5.72531e+06
230_1	sp|P49721|PSB2_HUMAN	2.05398	NA	22821.7	FILNLPTFSVR	1	1	1	0.0547	22698	-	Proteasome subunit beta type-2 OS=Homo sapiens OX=9606 GN=PSMB2 PE=1 SV=1	0	0
204_1	sp|P06702|S10A9_HUMAN	6.11106	NA	13233.5	LGHPDTLNQGEFK;NIETIINTFHQYSVK	1;1	2	3	0.2456	27063;27065;33519	-	Protein S100-A9 OS=Homo sapiens OX=9606 GN=S100A9 PE=1 SV=1	2.11975e+06	264968
205_1	sp|P59190|RAB15_HUMAN	2.45832	NA	24375.2	IQIWDTAGQER	1	1	1	0.0519	23046	-	Ras-related protein Rab-15 OS=Homo sapiens OX=9606 GN=RAB15 PE=1 SV=1	1.05594e+06	62114.3
151_1	sp|O94763|RMP_HUMAN	3.05553	NA	59795.6	QAVGLVEHR	1	1	1	0.0168	13144	-	Unconventional prefoldin RPB5 interactor 1 OS=Homo sapiens OX=9606 GN=URI1 PE=1 SV=3	314730	12105
145_1	sp|P02679|FIBG_HUMAN	22.5298	NA	51478.9	DNCCILDER;EGFGHLSPTGTTEFWLGNEK;IHLISTQSAIPYALR;LDGSVDFK;TSTADYAMFK;VELEDWNGR;YEASILTHDSSIR;YLQEIYNSNNQK	1;1;1;1;1;1;1;1	8	10	0.2119	19197;38785;31708;9555;17741;16594;16572;28010;28008;28547	-	Fibrinogen gamma chain OS=Homo sapiens OX=9606 GN=FGG PE=1 SV=3	4.65967e+06	160678
276_1	sp|P01780|HV307_HUMAN	2.3891	NA	12934.4	GLEWVANIK	1	1	1	0.0769	13683	-	Immunoglobulin heavy variable 3-7 OS=Homo sapiens OX=9606 GN=IGHV3-7 PE=1 SV=2	117133	19522.1
241_1	sp|P78417|GSTO1_HUMAN	3.05553	NA	27548	HEVININLK	1	1	1	0.0373	15292	-	Glutathione S-transferase omega-1 OS=Homo sapiens OX=9606 GN=GSTO1 PE=1 SV=2	2.30199e+06	153466
172_1	sp|P67870|CSK2B_HUMAN	2.45832	NA	24926	YQQGDFGYCPR	1	1	1	0.0512	25346	-	Casein kinase II subunit beta OS=Homo sapiens OX=9606 GN=CSNK2B PE=1 SV=1	0	0
217_1	sp|Q9UBK9|UXT_HUMAN	16.7344	NA	18234.6	AHIHMLLEGLR;DKVYEQLAK;KSSLLTELSNSLTK;SSLLTELSNSLTK;VYEQLAK;YETFISDVLQR	1;1;1;1;1;1	6	8	0.2866	22171;22173;15796;28702;28703;25411;8713;24761	-	Protein UXT OS=Homo sapiens OX=9606 GN=UXT PE=1 SV=1	1.78342e+07	1.78342e+06
44_1	sp|P13716|HEM2_HUMAN	12.2221	NA	36271.4	AAVLEAMTAFR;EALMAHGLGNR;GSAADSEESPAIEAIHLLR;LAEVALAYAK	1;1;1;1	4	5	0.1545	18646;18828;35672;35671;14216	-	Delta-aminolevulinic acid dehydratase OS=Homo sapiens OX=9606 GN=ALAD PE=1 SV=1	2.85018e+06	190012
210_1	sp|P02790|HEMO_HUMAN	8.16504	NA	51643.3	LLQDEFPGIPSPLDAAVECHR;SGAQATWTELPWPHEK;YYCFQGNQFLR	1;1;1	3	3	0.1039	40000;33901;28112	-	Hemopexin OS=Homo sapiens OX=9606 GN=HPX PE=1 SV=2	631528	25261.1
170_2	sp|P60660|MYL6_HUMAN	20.7915	NA	16919.1	ALGQNPTNAEVLK;DQGTYEDYVEGLR;EGNGTVMGAEIR;HVLVTLGEK;ILYSQCGDVMR;NKDQGTYEDYVEGLR;SDEMNVK;VFDKEGNGTVMGAEIR;VLDFEHFLPMLQTVAK	0;1;1;1;0;1;1;1;1	7	24	0.5762	24322;24321;24323;24370;29320;29318;20392;20909;20885;20882;20910;20366;20391;12792;12793;24397;33210;33217;33212;7873;32297;32314;32312;32525;32517;32313;34578;34784;34786	-	Myosin light polypeptide 6 OS=Homo sapiens OX=9606 GN=MYL6 PE=1 SV=2	5.02964e+07	4.5724e+06
120_1	sp|P21796|VDAC1_HUMAN	6.11106	NA	30753.6	LTFDSSFSPNTGK;VTQSNFAVGYK	1;1	2	2	0.0848	25615;19782	-	Voltage-dependent anion-selective channel protein 1 OS=Homo sapiens OX=9606 GN=VDAC1 PE=1 SV=2	1.93341e+06	107412
13_1	sp|O60814|H2B1K_HUMAN	5.34708	NA	13881.6	AMGIMNSFVNDIFER;LLLPGELAK	1;1	2	2	0.1905	32600;11664	sp|P58876|H2B1D_HUMAN;sp|Q5QNW6|H2B2F_HUMAN;sp|Q99877|H2B1N_HUMAN;sp|P06899|H2B1J_HUMAN;sp|Q16778|H2B2E_HUMAN;sp|P33778|H2B1B_HUMAN;sp|Q99880|H2B1L_HUMAN;sp|Q93079|H2B1H_HUMAN;sp|P62807|H2B1C_HUMAN;sp|P57053|H2BFS_HUMAN;sp|Q8N257|H2B3B_HUMAN;sp|Q99879|H2B1M_HUMAN;sp|P23527|H2B1O_HUMAN	Histone H2B type 1-K OS=Homo sapiens OX=9606 GN=H2BC12 PE=1 SV=3	4.35576e+06	395978
92_1	sp|P62917|RL8_HUMAN	3.05553	NA	28007.3	ASGNYATVISHNPETK	1	1	1	0.0623	31802	-	60S ribosomal protein L8 OS=Homo sapiens OX=9606 GN=RPL8 PE=1 SV=2	257731	18409.3
224_1	sp|P25705|ATPA_HUMAN	3.05553	NA	59713.6	EAYPGDVFYLHSR	1	1	1	0.0235	29588	-	ATP synthase subunit alpha, mitochondrial OS=Homo sapiens OX=9606 GN=ATP5F1A PE=1 SV=1	1.61292e+06	44803.3
165_1	sp|P05109|S10A8_HUMAN	3.05553	NA	10827.6	ALNSIIDVYHK	1	1	1	0.1183	21594	-	Protein S100-A8 OS=Homo sapiens OX=9606 GN=S100A8 PE=1 SV=1	445282	55660.3
77_1	sp|P00352|AL1A1_HUMAN	13.7324	NA	54826.9	ELGEYGFHEYTEVK;GYFVQPTVFSNVTDEMR;ILDLIESGK;QAFQIGSPWR;VAFTGSTEVGK	1;1;1;1;1	5	6	0.1218	31995;31996;36022;12574;19056;15870	-	Retinal dehydrogenase 1 OS=Homo sapiens OX=9606 GN=ALDH1A1 PE=1 SV=2	6.82162e+06	296592
96_1	sp|Q6IS14|IF5AL_HUMAN	5.44463	NA	16762.3	LPEGDLGK;VHLVGIDIFTGK	1;1	2	3	0.1299	8036;22455;22456	sp|P63241|IF5A1_HUMAN	Eukaryotic translation initiation factor 5A-1-like OS=Homo sapiens OX=9606 GN=EIF5AL1 PE=2 SV=2	2.33109e+06	291386
198_2	sp|Q9BPX5|ARP5L_HUMAN	11.4581	NA	16930.8	ALAVGGLGSIIR;NGVDLLMK;RVDIDEFDENK;SSEIEQAVQSLDR;VDIDEFDENK	1;0;1;1;1	4	4	0.2876	16893;9849;25020;27218;20067	-	Actin-related protein 2/3 complex subunit 5-like protein OS=Homo sapiens OX=9606 GN=ARPC5L PE=1 SV=1	1.00295e+07	835788
255_1	sp|P62888|RL30_HUMAN	3.05553	NA	12775.7	VCTLAIIDPGDSDIIR	1	1	1	0.1391	32828	-	60S ribosomal protein L30 OS=Homo sapiens OX=9606 GN=RPL30 PE=1 SV=2	0	0
198_1	sp|O15511|ARPC5_HUMAN	6.11106	NA	16310.3	KVDVDEYDENK;NGVDLLMK;VDVDEYDENK	1;0;1	2	2	0.1258	24267;9849;20121	-	Actin-related protein 2/3 complex subunit 5 OS=Homo sapiens OX=9606 GN=ARPC5 PE=1 SV=3	104107	8675.62
79_1	sp|P50990|TCPQ_HUMAN	3.05553	NA	59582.5	FAEAFEAIPR	1	1	1	0.0182	17758	-	T-complex protein 1 subunit theta OS=Homo sapiens OX=9606 GN=CCT8 PE=1 SV=4	880312	22007.8
264_1	sp|P02765|FETUA_HUMAN	3.05553	NA	39315.7	CDSSPDSAEDVR	1	1	1	0.0327	23796	-	Alpha-2-HS-glycoprotein OS=Homo sapiens OX=9606 GN=AHSG PE=1 SV=2	0	0
45_1	sp|P01834|IGKC_HUMAN	15.2776	NA	11757.8	DSTYSLSSTLTLSK;SGTASVVCLLNNFYPR;TVAAPSVFIFPPSDEQLK;VDNALQSGNSQESVTEQDSK;VYACEVTHQGLSSPVTK	1;1;1;1;1	5	16	0.7944	28312;33377;33357;33356;35413;35418;35414;35420;35416;35415;35417;37985;37996;37986;37997;34426	-	Immunoglobulin kappa constant OS=Homo sapiens OX=9606 GN=IGKC PE=1 SV=2	1.16796e+07	2.33592e+06
183_1	sp|P06733|ENOA_HUMAN	13.1525	NA	47139.3	AAVPSGASTGIYEALELR;GNPTVEVDLFTSK;IGAEVYHNLK;TIAPALVSK;YDLDFK	1;1;1;1;1	5	5	0.129	33478;25787;17484;10092;7272	-	Alpha-enolase OS=Homo sapiens OX=9606 GN=ENO1 PE=1 SV=2	2.70525e+06	93284.6
71_1	sp|P02768|ALBU_HUMAN	119.922	NA	69321.5	AAFTECCQAADK;ADDKETCFAEEGK;AEFAEVSK;ALVLIAFAQYLQQCPFEDHVK;AVMDDFAAFVEK;CCAAADPHECYAK;CCTESLVNR;DDNPNLPR;DVFLGMFLYEYAR;ECCEKPLLEK;ETCFAEEGK;ETYGEMADCCAK;FQNALLVR;HPDYSVVLLLR;HPYFYAPELLFFAK;KLVAASQAALGL;KQTALVELVK;KVPQVSTPTLVEVSR;KYLYEIAR;LKECCEKPLLEK;LVNEVTEFAK;LVRPEVDVMCTAFHDNEETFLK;MPCAEDYLSVVLNQLCVLHEK;NECFLQHK;NECFLQHKDDNPNLPR;QNCELFEQLGEYK;QTALVELVK;RHPDYSVVLLLR;RHPYFYAPELLFFAK;RMPCAEDYLSVVLN…	1;1;1;1;1;1;1;1;1;1;1;1;1;1;1;1;1;1;1;1;1;1;1;1;1;1;1;1;1;1;1;1;1;1;1;1;1;1;1;1;1	41	77	0.6814	24787;28201;28200;9557;40751;23969;24429;23967;23968;29555;17271;11266;11267;30801;22647;14906;26961;26551;11875;11891;22843;32580;32581;17399;16986;16985;31085;31083;31084;14432;29394;17763;17697;17699;17764;41433;41507;41432;40934;15116;15117;36130;36129;31310;31089;12935;12464;27378;27379;27377;34739;34738;34737;41622;34902;34903;42784;42731;13363;35193;28179;12480;36777;36776;37352;37351;3735…	-	Albumin OS=Homo sapiens OX=9606 GN=ALB PE=1 SV=2	4.79297e+08	1.14118e+07
11_1	sp|P06748|NPM_HUMAN	2.15317	NA	32554.8	VTLATLK	1	1	1	0.0238	5934	-	Nucleophosmin OS=Homo sapiens OX=9606 GN=NPM1 PE=1 SV=2	973859	60866.2
90_1	sp|P06396|GELS_HUMAN	3.05553	NA	85644.2	HVVPNEVVVQR	1	1	1	0.0141	21716	-	Gelsolin OS=Homo sapiens OX=9606 GN=GSN PE=1 SV=1	214421	5956.13
3_1	sp|Q13404|UB2V1_HUMAN	2.3891	NA	16484.3	LLEELEEGQK	1	1	1	0.068	18972	sp|Q15819|UB2V2_HUMAN	Ubiquitin-conjugating enzyme E2 variant 1 OS=Homo sapiens OX=9606 GN=UBE2V1 PE=1 SV=2	8.28399e+06	690333
196_1	sp|P23396|RS3_HUMAN	9.82019	NA	26671.4	DEILPTTPISEQK;ELAEDGYSGVEVR;ELTAVVQK;FVADGIFK	1;1;1;1	4	4	0.1728	27456;26265;9747;10009	-	40S ribosomal protein S3 OS=Homo sapiens OX=9606 GN=RPS3 PE=1 SV=2	2.28301e+06	120159
64_1	sp|P61353|RL27_HUMAN	4.42141	NA	15787.7	NIDDGTSDRPYSHALVAGIDR;VVLVLAGR	1;1	2	3	0.2132	39344;39343;7988	-	60S ribosomal protein L27 OS=Homo sapiens OX=9606 GN=RPL27 PE=1 SV=2	206365	34394.1
53_1	sp|P05386|RLA1_HUMAN	3.05553	NA	11506.7	AAGVNVEPFWPGLFAK	1	1	1	0.1404	32042	-	60S acidic ribosomal protein P1 OS=Homo sapiens OX=9606 GN=RPLP1 PE=1 SV=1	204067	51016.7
245_1	sp|P61626|LYSC_HUMAN	3.05553	NA	16526.3	STDYGIFQINSR	1	1	1	0.0811	25617	-	Lysozyme C OS=Homo sapiens OX=9606 GN=LYZ PE=1 SV=1	1.1561e+06	105100
138_1	sp|Q9BQI0|AIF1L_HUMAN	3.05553	NA	17056.6	YSDEENLPEK	1	1	1	0.0667	20068	-	Allograft inflammatory factor 1-like OS=Homo sapiens OX=9606 GN=AIF1L PE=1 SV=1	444894	37074.5
2_1	sp|P48643|TCPE_HUMAN	5.51385	NA	59632.8	FSELTAEK;IADGYEQAAR	1;1	2	2	0.0333	10806;15785	-	T-complex protein 1 subunit epsilon OS=Homo sapiens OX=9606 GN=CCT5 PE=1 SV=1	919610	24200.3
212_1	sp|P69905|HBA_HUMAN	34.2428	NA	15247.9	AAWGKVGAHAGEYGAEALER;FLASVSTVLTSK;KVADALTNAVAHVDDMPNALSALSDLHAHK;LLSHCLLVTLAAHLPAEFTPAVHASLDK;MFLSFPTTK;MFLSFPTTKTYFPHFDLSHGSAQVK;TYFPHFDLSHGSAQVK;VADALTNAVAHVDDMPNALSALSDLHAHK;VADALTNAVAHVDDMPNALSALSDLHAHKLR;VGAHAGEYGAEALER;VLSPADKTNVK	1;1;1;1;1;1;1;1;1;1;1	11	142	0.9014	36744;36745;21006;20997;20989;20998;21004;21001;21005;20999;20992;20994;20996;21009;21008;21002;20993;21011;21003;20987;21007;21013;43461;43446;43543;43458;43542;43532;43459;43469;43539;43538;43478;43444;43449;43546;42939;42940;42941;14965;14955;15586;14954;14957;14956;14963;14953;14959;14964;14967;15587;15577;15588;14969;15581;14958;14962;15590;14952;15585;42535;33830;33828;33831;33833;33827;338…	-	Hemoglobin subunit alpha OS=Homo sapiens OX=9606 GN=HBA1 PE=1 SV=2	1.24879e+08	1.56099e+07
129_1	sp|Q9UHV9|PFD2_HUMAN	24.1616	NA	16637.6	AAELEMELNEHSLVIDTLK;ENSEGAGAK;EVLPALENNK;EVLPALENNKEQIQK;GAVSAEQVIAGFNR;IIETLTQQLQAK;LMGEDEKPAAK;MVGGVLVER	1;1;1;1;1;1;1;1	8	22	0.5779	38404;38232;38403;38233;9027;16925;16881;16880;32743;32759;32742;26128;26126;26127;25234;25237;25233;19009;19008;11831;11832;12265	-	Prefoldin subunit 2 OS=Homo sapiens OX=9606 GN=PFDN2 PE=1 SV=1	1.39045e+08	1.15871e+07
17_1	sp|P68104|EF1A1_HUMAN	19.8836	NA	50109.1	EHALLAYTLGVK;IGGIGTVPVGR;QLIVGVNK;QTVAVGVIK;STTTGHLIYK;VETGVLKPGMVVTFAPVNVTTEVK;YYVTIIDAPGHR	1;1;1;1;1;1;1	7	7	0.1861	23006;13587;9261;10538;16673;40855;25725	sp|Q5VTE0|EF1A3_HUMAN	Elongation factor 1-alpha 1 OS=Homo sapiens OX=9606 GN=EEF1A1 PE=1 SV=1	6.49677e+06	282468
5_1	sp|P0CG48|UBC_HUMAN	2.07249	NA	76991.5	ESTLHLVLR	1	1	1	0.0131	14836	sp|P62979|RS27A_HUMAN;sp|P0CG47|UBB_HUMAN;sp|P62987|RL40_HUMAN	Polyubiquitin-C OS=Homo sapiens OX=9606 GN=UBC PE=1 SV=3	351558	5580.28
225_1	sp|Q6AI39|BICRL_HUMAN	2.45832	NA	115013	QAQIPGLLSTTLPGQDSGSKVISASLGTAQPQQEK	1	1	1	0.0324	44629	-	BRD4-interacting chromatin-remodeling complex-associated protein-like OS=Homo sapiens OX=9606 GN=BICRAL PE=1 SV=2	738792	19967.4
32_1	sp|L0R819|ASURF_HUMAN	12.2221	NA	11242.9	GTRPEDSSVLIPTDNSTPHK;GTRPEDSSVLIPTDNSTPHKEDLSSK;IVVDELSNLK;QQQNSNIFFLADR	1;1;1;1	4	4	0.5104	38187;42186;17021;29801	-	ASNSD1 upstream open reading frame protein OS=Homo sapiens OX=9606 GN=ASDURF PE=1 SV=1	6.47437e+06	924911
100_1	sp|P24844|MYL9_HUMAN	10.208	NA	19814.4	ATSNVFAMFDQSQIQEFK;DGFIDKEDLHDMLASLGK;EAFNMIDQNR;EDLHDMLASLGK;FTDEEVDEMYR;GNFNYVEFTR;LNGTDPEDVIR;NAFACFDEEASGFIHEDHLR	0;0;0;0;1;1;0;1	3	7	0.5698	37605;37417;37415;37416;37604;36241;36236;36234;36237;36239;36462;36238;36460;36240;21019;20490;20521;21020;23432;26536;26933;20780;20251;20250;20249;20219;20218;40006;40005;40004;40010	-	Myosin regulatory light polypeptide 9 OS=Homo sapiens OX=9606 GN=MYL9 PE=1 SV=4	7.78353e+06	707594
15_1	sp|Q9UBI6|GBG12_HUMAN	3.05553	NA	8001.17	SDPLLIGIPTSENPFK	1	1	1	0.2222	32387	-	Guanine nucleotide-binding protein G(I)/G(S)/G(O) subunit gamma-12 OS=Homo sapiens OX=9606 GN=GNG12 PE=1 SV=3	779009	155802
94_1	sp|O00299|CLIC1_HUMAN	3.05553	NA	26905.7	NSNPALNDNLEK	1	1	1	0.0498	23428	-	Chloride intracellular channel protein 1 OS=Homo sapiens OX=9606 GN=CLIC1 PE=1 SV=4	2.70689e+06	159229
194_1	sp|P35527|K1C9_HUMAN	58.718	NA	62026.8	DIENQYETQITQIEHEVSSSGQEVQSSAK;EIETYHNLLEGGQEDFESSGAGK;FEMEQNLR;FSSSSGYGGGSSR;GGGGSFGYSYGGGSGGGFSASSLGGGFGGGSR;GGSGGSHGGGSGFGGESGGSYGGGEEASGSGGGYGGGSGK;GGSGGSYGGGGSGGGYGGGSGSR;HGVQELEIELQSQLSK;IKFEMEQNLR;KDIENQYETQITQIEHEVSSSGQEVQSSAK;NYSPYYNTIDDLK;NYSPYYNTIDDLKDQIVDLTVGNNK;QEYEQLIAK;QGVDADINGLR;QVLDNLTMEK;SDLEMQYETLQEELMALK;SGGGGGGGLGSGGSIR;TLLDIDNTR	1;1;1;1;1;1;1;1;1;1;1;1;1;1;1;1;1;1	18	29	0.4575	43919;43920;40839;40840;15372;20419;41679;41680;43827;33274;33908;33907;22713;22712;22711;44315;30514;42533;16702;17953;17993;17994;17335;19571;19076;38751;38579;20341;14606	-	Keratin, type I cytoskeletal 9 OS=Homo sapiens OX=9606 GN=KRT9 PE=1 SV=3	4.72146e+07	1.57382e+06
130_1	sp|P61247|RS3A_HUMAN	2.03232	NA	29925.7	LITEDVQGK	1	1	1	0.0341	12976	-	40S ribosomal protein S3a OS=Homo sapiens OX=9606 GN=RPS3A PE=1 SV=2	1.64613e+07	866383
238_1	sp|P50454|SERPH_HUMAN	5.58899	NA	46411.2	DTQSGSLLFIGR;LFYADHPFIFLVR	1;1	2	2	0.0598	22300;31047	-	Serpin H1 OS=Homo sapiens OX=9606 GN=SERPINH1 PE=1 SV=2	442548	17701.9
34_1	sp|P78371|TCPB_HUMAN	6.11106	NA	57452.1	AAHSEGNTTAGLDMR;LALVTGGEIASTFDHPELVK	1;1	2	2	0.0654	28971;37492	-	T-complex protein 1 subunit beta OS=Homo sapiens OX=9606 GN=CCT2 PE=1 SV=4	1.1852e+06	32922.2
147_1	sp|P46783|RS10_HUMAN	2.45832	NA	18885.9	IAIYELLFK	1	1	1	0.0545	16325	-	40S ribosomal protein S10 OS=Homo sapiens OX=9606 GN=RPS10 PE=1 SV=1	0	0
149_1	sp|P00558|PGK1_HUMAN	9.16658	NA	44586.1	ALESPERPFLAILGGAK;ITLPVDFVTADK;LGDVYVNDAFGTAHR	1;1;1	3	5	0.1055	32957;32956;23107;30973;30972	-	Phosphoglycerate kinase 1 OS=Homo sapiens OX=9606 GN=PGK1 PE=1 SV=3	3.36879e+06	112293
133_1	sp|P50395|GDIB_HUMAN	3.05553	NA	50630.9	SPYLYPLYGLGELPQGFAR	1	1	1	0.0427	38041	sp|P31150|GDIA_HUMAN	Rab GDP dissociation inhibitor beta OS=Homo sapiens OX=9606 GN=GDI2 PE=1 SV=2	328515	11328.1
235_1	sp|P81605|DCD_HUMAN	6.11106	NA	11276.8	DAVEDLESVGK;ENAGEDPGLAR	1;1	2	2	0.2	18084;16950	-	Dermcidin OS=Homo sapiens OX=9606 GN=DCD PE=1 SV=2	3.70813e+06	463517
139_1	sp|P00734|THRB_HUMAN	3.05553	NA	69992.1	YGFYTHVFR	1	1	1	0.0145	19049	-	Prothrombin OS=Homo sapiens OX=9606 GN=F2 PE=1 SV=2	37928.6	1083.67
37_1	sp|Q12955|ANK3_HUMAN	3.05553	NA	480113	ILGNKATFSPIVTVEPR	1	1	1	0.0039	33951	-	Ankyrin-3 OS=Homo sapiens OX=9606 GN=ANK3 PE=1 SV=3	0	0
14_1	sp|O43707|ACTN4_HUMAN	17.457	NA	104788	AGTQIENIDEDFR;ETTDTDTADQVIASFK;FAIQDISVEETSAK;QGEAEFNR;TINEVENQILTR;VGWEQLLTTIAR	1;1;1;1;1;1	6	6	0.0823	28436;32558;29136;11555;26462;25272	-	Alpha-actinin-4 OS=Homo sapiens OX=9606 GN=ACTN4 PE=1 SV=2	2.7633e+06	45300
174_1	sp|P00915|CAH1_HUMAN	39.3811	NA	28852.4	ADGLAVIGVLMK;EIINVGHSFHVNFEDNDNR;ESISVSSEQLAQFR;GGPFSDSYR;HDTSLKPISVSYNPATAK;LFQFHFHWGSTNEHGSEHTVDGVK;LYPIANGNNQSPVDIK;NGPEQWSK;SLLSNVEGDNAVPMQHNNRPTQPLK;VLDALQAIK;YSAELHVAHWNSAK;YSSLAEAASK	1;1;1;1;1;1;1;1;1;1;1;1	12	56	0.682	18923;18922;18924;18926;18927;19482;39202;39219;39204;39203;39218;39201;30069;30068;30072;30071;30070;12501;12503;35154;35156;35155;42120;42121;42123;42122;32606;32616;32607;32605;32585;32618;32584;32583;32604;11410;11441;11411;41965;41966;41971;41972;42033;41964;42035;42038;41970;41973;41962;12129;30632;30630;30652;30629;13602;13603	-	Carbonic anhydrase 1 OS=Homo sapiens OX=9606 GN=CA1 PE=1 SV=2	2.8324e+08	2.02314e+07
114_1	sp|Q9UNZ2|NSF1C_HUMAN	3.05553	NA	40548.3	EANLLNAVIVQR	1	1	1	0.0324	23878	-	NSFL1 cofactor p47 OS=Homo sapiens OX=9606 GN=NSFL1C PE=1 SV=2	0	0
266_1	sp|P00441|SODC_HUMAN	3.05553	NA	15925.9	HVGDLGNVTADK	1	1	2	0.0779	20128;20127	-	Superoxide dismutase [Cu-Zn] OS=Homo sapiens OX=9606 GN=SOD1 PE=1 SV=2	1.51137e+06	137397
135_1	sp|P62269|RS18_HUMAN	7.67579	NA	17707.9	AGELTEDEVER;IPDWFLNR;YSQVLANGLDNK	1;1;1	3	3	0.2039	20822;14603;23218	-	40S ribosomal protein S18 OS=Homo sapiens OX=9606 GN=RPS18 PE=1 SV=3	1.43647e+06	119706
233_1	sp|P62851|RS25_HUMAN	6.11106	NA	13733.7	LITPAVVSER;LNNLVLFDK	1;1	2	2	0.152	15473;15142	-	40S ribosomal protein S25 OS=Homo sapiens OX=9606 GN=RPS25 PE=1 SV=1	616276	102713
262_1	sp|P19827|ITIH1_HUMAN	3.05553	NA	101326	TAFISDFAVTADGNAFIGDIK	1	1	2	0.0231	38436;38435	-	Inter-alpha-trypsin inhibitor heavy chain H1 OS=Homo sapiens OX=9606 GN=ITIH1 PE=1 SV=3	486865	14319.5
242_1	sp|Q8IX01|SUGP2_HUMAN	3.05553	NA	120132	VVGTIDQLVK	1	1	1	0.0092	14996	-	SURP and G-patch domain-containing protein 2 OS=Homo sapiens OX=9606 GN=SUGP2 PE=1 SV=2	104576	1803.04
112_1	sp|P10909|CLUS_HUMAN	3.05553	NA	52461	ASSIIDELFQDR	1	1	2	0.0267	25436;25437	-	Clusterin OS=Homo sapiens OX=9606 GN=CLU PE=1 SV=1	44818.2	2037.19
267_1	sp|P37837|TALDO_HUMAN	7.51139	NA	37516.5	ILDWHVANTDK;LLGELLQDNAK;VSTEVDAR	1;1;1	3	4	0.089	22826;22825;19798;9461	-	Transaldolase OS=Homo sapiens OX=9606 GN=TALDO1 PE=1 SV=2	8.23878e+06	358208
179_1	sp|P50914|RL14_HUMAN	6.11106	NA	23417	LVAIVDVIDQNR;VAYVSFGPHAGK	1;1	2	2	0.1116	24327;20351	-	60S ribosomal protein L14 OS=Homo sapiens OX=9606 GN=RPL14 PE=1 SV=4	943446	78620.5
73_1	sp|P42766|RL35_HUMAN	2.45832	NA	14542.6	VLTVINQTQK	1	1	1	0.0813	17502	-	60S ribosomal protein L35 OS=Homo sapiens OX=9606 GN=RPL35 PE=1 SV=2	287056	47842.7
107_1	sp|P26038|MOES_HUMAN	2.64609	NA	67777.8	IGFPWSEIR	1	1	1	0.0156	16149	sp|P35241|RADI_HUMAN;sp|P15311|EZRI_HUMAN	Moesin OS=Homo sapiens OX=9606 GN=MSN PE=1 SV=3	82006.5	2050.16
49_1	sp|Q6KC79|NIPBL_HUMAN	2.45832	NA	315854	IERESAIER	1	1	1	0.0032	16077	-	Nipped-B-like protein OS=Homo sapiens OX=9606 GN=NIPBL PE=1 SV=2	161427	1021.69
221_1	sp|Q9H9B4|SFXN1_HUMAN	3.05553	NA	35596.3	NILLTNEQLESAR	1	1	1	0.0404	28258	-	Sideroflexin-1 OS=Homo sapiens OX=9606 GN=SFXN1 PE=1 SV=4	0	0
185_1	sp|P0DOX6|IGM_HUMAN	6.11106	NA	63445.7	VFAIPPSFASIFLTK;YAATSQVLLPSK	1;1	2	2	0.0469	31048;21772	sp|P01871|IGHM_HUMAN	Immunoglobulin mu heavy chain OS=Homo sapiens OX=9606 PE=1 SV=2	646109	19579.1
122_1	sp|P46782|RS5_HUMAN	5.70162	NA	22862.1	QAVDVSPLR;VNQAIWLLCTGAR	1;1	2	2	0.1078	12490;28292	-	40S ribosomal protein S5 OS=Homo sapiens OX=9606 GN=RPS5 PE=1 SV=4	1.38904e+06	138904
248_1	sp|O15212|PFD6_HUMAN	17.9237	NA	14573.8	EELALLDGSNVVFK;ETLAQLQQEFQR;LDYITAEIK;LDYITAEIKR;LLGPVLVK;RLDYITAEIK	1;1;1;1;1;1	6	9	0.3488	29040;27983;27981;27980;14778;20020;20019;8357;20021	-	Prefoldin subunit 6 OS=Homo sapiens OX=9606 GN=PFDN6 PE=1 SV=1	4.4525e+07	3.71041e+06
134_1	sp|P13489|RINI_HUMAN	2.45832	NA	49941.1	VNPALAELNLR	1	1	1	0.0239	19677	-	Ribonuclease inhibitor OS=Homo sapiens OX=9606 GN=RNH1 PE=1 SV=2	34040.5	1173.81
203_1	sp|P28799|GRN_HUMAN	5.70162	NA	63499.8	QHCCPAGYTCNVK;VHCCPHGAFCDLVHTR	1;1	2	4	0.0489	30288;30003;35662;35661	-	Progranulin OS=Homo sapiens OX=9606 GN=GRN PE=1 SV=2	0	0
173_1	sp|Q96HU8|DIRA2_HUMAN	3.05553	NA	22470.6	VAVFGAGGVGK	1	1	1	0.0553	11892	-	GTP-binding protein Di-Ras2 OS=Homo sapiens OX=9606 GN=DIRAS2 PE=1 SV=1	3.94852e+06	263235
216_1	sp|P62826|RAN_HUMAN	9.16658	NA	24407.6	FNVWDTAGQEK;LVLVGDGGTGK;SNYNFEKPFLWLAR	1;1;1	3	4	0.1667	22322;13312;33188;33190	-	GTP-binding nuclear protein Ran OS=Homo sapiens OX=9606 GN=RAN PE=1 SV=3	5.97893e+06	543539
75_1	sp|P62820|RAB1A_HUMAN	3.05553	NA	22663.4	EFADSLGIPFLETSAK	1	1	1	0.078	32333	sp|Q9H0U4|RAB1B_HUMAN;sp|Q92928|RAB1C_HUMAN	Ras-related protein Rab-1A OS=Homo sapiens OX=9606 GN=RAB1A PE=1 SV=3	0	0
243_1	sp|P61026|RAB10_HUMAN	6.11106	NA	22526.6	AFLTLAEDILR;NIDEHANEDVER	1;1	2	3	0.115	21296;26686;26687	-	Ras-related protein Rab-10 OS=Homo sapiens OX=9606 GN=RAB10 PE=1 SV=1	140911	8288.88
168_1	sp|P51149|RAB7A_HUMAN	3.05553	NA	23474.8	EAINVEQAFQTIAR	1	1	1	0.0676	30212	-	Ras-related protein Rab-7a OS=Homo sapiens OX=9606 GN=RAB7A PE=1 SV=1	1.66414e+06	97890.5
200_1	sp|P0C0L4|CO4A_HUMAN	20.7915	NA	192664	ALEILQEEDLIDEDDIPVR;ASAGLLGAHAAAITAYALTLTK;EELVYELNPLDHR;GLQDEDGYR;HLVPGAPFLLQALVR;QGSFQGGFR;VGDTLNLNLR	1;1;1;1;1;1;1	7	7	0.0556	38958;37339;30848;14312;30914;12447;16488	sp|P0C0L5|CO4B_HUMAN	Complement C4-A OS=Homo sapiens OX=9606 GN=C4A PE=1 SV=2	4.14497e+06	47101.9
163_1	sp|P26373|RL13_HUMAN	6.11106	NA	24246.5	LATQLTGPVMPVR;STESLQANVQR	1;1	2	2	0.1137	25099;20344	-	60S ribosomal protein L13 OS=Homo sapiens OX=9606 GN=RPL13 PE=1 SV=4	218339	15595.6
6_4	sp|P13645|K1C10_HUMAN	57.0688	NA	58791.7	AETECQNTEYQQLLDIK;ALEESNYELEGK;ELTTEIDNNIEQISSYK;GSLGGGFSSGGFSGGSFSR;GSSGGGCFGGSSGGYGGLGGFGGGSFR;KDAEAWFNEK;LASYLDKVR;LENEIQTYR;LKYENEVALR;NVSTGDVNVEMNAAPGVDLTQLLNNMR;QSLEASLAETEGR;QSVEADINGLR;QSVEADINGLRR;SGGGGGGGGCGGGGGVSSLR;SKELTTEIDNNIEQISSYK;SLLEGEGSSGGGGR;SQYEQLAEQNR;SQYEQLAEQNRK;VLDELTLTK;VTMQNLNDR;YENEVALR	1;1;1;1;1;1;0;1;1;1;1;1;1;1;1;1;1;1;1;0;1	19	31	0.4229	37304;37303;25059;36147;36148;36135;36134;32086;39850;39851;20494;20495;14748;18196;20410;42541;42540;25355;25357;19465;19438;24410;29454;38824;21310;24637;24635;24636;28076;28077;13755;16192;15703;15724;12733	-	Keratin, type I cytoskeletal 10 OS=Homo sapiens OX=9606 GN=KRT10 PE=1 SV=6	9.70194e+07	3.46498e+06
12_1	sp|P04216|THY1_HUMAN	3.05553	NA	17923.3	HVLFGTVGVPEHTYR	1	1	1	0.0932	32146	-	Thy-1 membrane glycoprotein OS=Homo sapiens OX=9606 GN=THY1 PE=1 SV=2	1.57671e+06	225244
187_1	sp|P61978|HNRPK_HUMAN	3.05553	NA	50944.4	TDYNASVSVPDSSGPER	1	1	1	0.0367	33109	-	Heterogeneous nuclear ribonucleoprotein K OS=Homo sapiens OX=9606 GN=HNRNPK PE=1 SV=1	0	0
6_1	sp|P08779|K1C16_HUMAN	5.70162	NA	51236.2	APSTYGGGLSVSSR;IIAATIENAQPILQIDNAR;LASYLDKVR;LEQEIATYR;VTMQNLNDR	1;1;0;0;0	2	3	0.1268	23833;37054;37053;14748;16734;16192;15703;15724	-	Keratin, type I cytoskeletal 16 OS=Homo sapiens OX=9606 GN=KRT16 PE=1 SV=4	567562	16216
6_2	sp|Q04695|K1C17_HUMAN	6.11106	NA	48076	ALEEANTELEVK;DAEDWFFSK;LASYLDKVR;LEQEIATYR;NHEEEMNALR	1;1;0;0;0	2	2	0.1134	24066;17510;14748;16734;20655	-	Keratin, type I cytoskeletal 17 OS=Homo sapiens OX=9606 GN=KRT17 PE=1 SV=2	872674	25666.9
6_3	sp|P02533|K1C14_HUMAN	5.34708	NA	51529.4	LASYLDKVR;LEQEIATYR;LLEGEDAHLSSSQFSSGSQSSR;NHEEEMNALR;TKYETELNLR;VTMQNLNDR	0;0;1;0;1;0	2	2	0.1462	14748;16734;39589;20655;21421;16192;15703;15724	-	Keratin, type I cytoskeletal 14 OS=Homo sapiens OX=9606 GN=KRT14 PE=1 SV=4	242914	6940.39
246_1	sp|O15144|ARPC2_HUMAN	18.9146	NA	34311.5	DDETMYVESK;DNTINLIHTFR;DSIVHQAGMLK;ELQAHGADELLK;IIEETLALK;NCFASVFEK;YFQFQEEGK	1;1;1;1;1;1;1	7	8	0.2367	19862;24006;24007;19342;23255;13688;16035;18516	-	Actin-related protein 2/3 complex subunit 2 OS=Homo sapiens OX=9606 GN=ARPC2 PE=1 SV=1	3.25301e+07	1.47864e+06
159_1	sp|P09382|LEG1_HUMAN	4.93764	NA	14706.2	DGGAWGTEQR;SFVLNLGK	1;1	2	2	0.1333	15159;9490	-	Galectin-1 OS=Homo sapiens OX=9606 GN=LGALS1 PE=1 SV=2	87891.4	9765.71
42_1	sp|P04433|KV311_HUMAN	2.29155	NA	12567.3	LLIYDASNRATGIPAR	1	1	1	0.1391	32437	sp|A0A0A0MRZ8|KVD11_HUMAN	Immunoglobulin kappa variable 3-11 OS=Homo sapiens OX=9606 GN=IGKV3-11 PE=1 SV=1	0	0
21_1	sp|P07437|TBB5_HUMAN	34.9008	NA	49639	AILVDLEPGTMDSVR;EIVHIQAGQCGNQIGAK;EVDEQMLNVQNK;FPGQLNADLR;GHYTEGAELVDSVLDVVR;IMNTFSVVPSPK;ISVYYNEATGGK;LAVNMVPFPR;MAVTFIGNSTAIQELFK;NSSYFVEWIPNNVK;SGPFGQIFRPDNFVFGQSGAGNNWAK;YLTVAAVFR	1;1;1;1;1;1;1;1;1;1;1;1	12	13	0.3874	30684;33696;26859;17038;35568;35567;23135;22540;17494;34552;31930;42131;13962	-	Tubulin beta chain OS=Homo sapiens OX=9606 GN=TUBB PE=1 SV=2	2.39075e+07	1.13845e+06
160_1	sp|P60866|RS20_HUMAN	2.05398	NA	13364.3	LIDLHSPSEIVK	1	1	1	0.1008	24207	-	40S ribosomal protein S20 OS=Homo sapiens OX=9606 GN=RPS20 PE=1 SV=1	328557	54759.5
121_1	sp|P01700|LV147_HUMAN	2.64609	NA	12275.9	SGTSASLAISGLR	1	1	1	0.1111	19962	-	Immunoglobulin lambda variable 1-47 OS=Homo sapiens OX=9606 GN=IGLV1-47 PE=1 SV=2	350681	87670.3
180_1	sp|P36578|RL4_HUMAN	4.14914	NA	47667.4	APIRPDIVNFVHTNLR;NIPGITLLNVSK	1;1	2	2	0.0656	34236;21489	-	60S ribosomal protein L4 OS=Homo sapiens OX=9606 GN=RPL4 PE=1 SV=5	3.95238e+06	131746
189_1	sp|P15880|RS2_HUMAN	8.26423	NA	31304.6	SLEEIYLFSLPIK;SPYQEFTDHLVK;TYSYLTPDLWK	1;1;1	3	3	0.1229	29547;27257;25258	-	40S ribosomal protein S2 OS=Homo sapiens OX=9606 GN=RPS2 PE=1 SV=2	1.09017e+06	49553.4
50_1	sp|P31151|S10A7_HUMAN	2.64609	NA	11463.6	SIIGMIDMFHK	1	1	1	0.1089	22245	sp|Q86SG5|S1A7A_HUMAN	Protein S100-A7 OS=Homo sapiens OX=9606 GN=S100A7 PE=1 SV=4	0	0
46_3	sp|P68871|HBB_HUMAN	41.8046	NA	15988.3	EFTPPVQAAYQK;EFTPPVQAAYQKVVAGVANALAHK;FFESFGDLSTPDAVMGNPK;FFESFGDLSTPDAVMGNPKVK;GTFATLSELHCDK;GTFATLSELHCDKLHVDPENFR;KVLGAFSDGLAHLDNLK;LHVDPENFR;LLGNVLVCVLAHHFGK;LLGNVLVCVLAHHFGKEFTPPVQAAYQK;LLVVYPWTQR;SAVTALWGK;SAVTALWGKVNVDEVGGEALGR;VHLTPEEK;VHLTPEEKSAVTALWGK;VLGAFSDGLAHLDNLK;VNVDEVGGEALGR;VNVDEVGGEALGRLLVVYPWTQR;VVAGVANALAHK;VVAGVANALAHKYH	1;1;1;1;1;1;0;0;1;1;0;1;1;0;1;0;1;1;0;0	13	108	0.966	25005;25003;25004;25021;25006;25009;25010;40836;40835;36965;36968;36966;36969;37169;37168;37177;36963;36970;37175;37170;37181;37161;36971;36958;37163;37167;37164;36967;37176;37162;37172;37174;36960;37166;36961;37183;37182;39431;39433;39550;27662;41154;41151;41152;33369;33368;33372;33373;33391;33366;33367;16862;16863;16868;16870;33068;33065;33063;33067;33062;33061;33058;33066;33060;33084;43509;435…	-	Hemoglobin subunit beta OS=Homo sapiens OX=9606 GN=HBB PE=1 SV=2	2.1882e+07	1.98927e+06
46_2	sp|P02042|HBD_HUMAN	15.9096	NA	16045.3	EFTPQMQAAYQK;FFESFGDLSSPDAVMGNPK;KVLGAFSDGLAHLDNLK;LHVDPENFR;LLGNVLVCVLAR;LLVVYPWTQR;TAVNALWGK;VHLTPEEK;VLGAFSDGLAHLDNLK;VNVDAVGGEALGR;VVAGVANALAHK;VVAGVANALAHKYH	1;1;0;0;1;0;1;0;0;1;0;0	5	13	0.8367	26718;27112;36764;36996;36763;36997;36998;33369;33368;33372;33373;33391;33366;33367;16862;16863;16868;16870;23360;21654;21653;21679;21685;21667;21680;21670;21676;21682;21666;21672;21655;21677;21657;21663;21658;21675;21660;21669;21659;21671;21668;21662;21674;21678;21681;21684;21673;21656;21665;21661;21686;11860;11637;31516;31504;31505;31506;31509;31501;31515;31510;31507;31522;31502;31513;31519;315…	-	Hemoglobin subunit delta OS=Homo sapiens OX=9606 GN=HBD PE=1 SV=2	4.35019e+07	3.95472e+06
46_1	sp|P69892|HBG2_HUMAN	17.1447	NA	16116.3	ATITSLWGK;FFDSFGNLSSASAIMGNPK;LHVDPENFK;LLVVYPWTQR;MVTGVASALSSR;VLTSLGDAIK;VNVEDAGGETLGR	1;1;1;0;1;1;1	6	9	0.5578	12295;36023;36266;36267;15954;15953;21654;21653;21679;21685;21667;21680;21670;21676;21682;21666;21672;21655;21677;21657;21663;21658;21675;21660;21669;21659;21671;21668;21662;21674;21678;21681;21684;21673;21656;21665;21661;21686;18616;13343;23040	-	Hemoglobin subunit gamma-2 OS=Homo sapiens OX=9606 GN=HBG2 PE=1 SV=2	1.34276e+07	1.11897e+06
10_1	sp|P08238|HS90B_HUMAN	8.16504	NA	83212.1	ADLINNLGTIAK;EDQTEYLEER;ELISNASDALDK	1;1;1	3	3	0.047	20675;22814;21705	-	Heat shock protein HSP 90-beta OS=Homo sapiens OX=9606 GN=HSP90AB1 PE=1 SV=4	1.15005e+06	28751.2
207_1	sp|Q96NJ3|ZN285_HUMAN	2.03232	NA	68217	NNILNLQAKGLSYLSQEVLHCWQIWK	1	1	1	0.0441	43602	-	Zinc finger protein 285 OS=Homo sapiens OX=9606 GN=ZNF285 PE=1 SV=2	0	0
7_1	sp|P61204|ARF3_HUMAN	7.30386	NA	20587.7	DAVLLVFANK;MLAEDELR;TTILYK	1;1;1	3	3	0.1326	15692;12283;5735	sp|P84077|ARF1_HUMAN	ADP-ribosylation factor 3 OS=Homo sapiens OX=9606 GN=ARF3 PE=1 SV=2	858082	71506.8
127_1	sp|P01859|IGHG2_HUMAN	9.16658	NA	35877.8	EPQVYTLPPSR;NQVSLTCLVK;STSESTAALGCLVK;TTPPMLDSDGSFFLYSK;VVSVLTVVHQDWLNGK	0;0;1;1;1	3	5	0.2086	22071;22070;22068;18096;26271;34815;33314;33313;33330	-	Immunoglobulin heavy constant gamma 2 OS=Homo sapiens OX=9606 GN=IGHG2 PE=1 SV=2	2.85229e+06	219407
127_2	sp|P01860|IGHG3_HUMAN	2.29155	NA	41260.4	EPQVYTLPPSR;NQVSLTCLVK;STSGGTAALGCLVK;TPLGDTTHTCPR;VVSVLTVLHQDWLNGK;VVSVLTVLHQDWLNGKEYK	0;0;0;1;0;0	1	1	0.1751	22071;22070;22068;18096;23220;24331;33542;38986	-	Immunoglobulin heavy constant gamma 3 OS=Homo sapiens OX=9606 GN=IGHG3 PE=1 SV=2	0	0
127_3	sp|P01857|IGHG1_HUMAN	13.977	NA	36083.2	EPQVYTLPPSR;FNWYVDGVEVHNAK;GFYPSDIAVEWESNGQPENNYK;GPSVFPLAPSSK;NQVSLTCLVK;STSGGTAALGCLVK;TPEVTCVVVDVSHEDPEVK;TTPPVLDSDGSFFLYSK;VVSVLTVLHQDWLNGK;VVSVLTVLHQDWLNGKEYK	0;1;1;1;0;0;1;1;0;0	5	9	0.4182	22071;22070;22068;31623;31624;40989;40990;18911;18096;23220;38019;38020;34403;34405;33542;38986	sp|P0DOX5|IGG1_HUMAN	Immunoglobulin heavy constant gamma 1 OS=Homo sapiens OX=9606 GN=IGHG1 PE=1 SV=1	6.05676e+07	4.03784e+06
223_1	sp|P18669|PGAM1_HUMAN	8.18355	NA	28785.8	ALPFWNEEIVPQIK;AMEAVAAQGK;HGESAWNLENR	1;1;1	3	3	0.1378	31720;12255;22856	-	Phosphoglycerate mutase 1 OS=Homo sapiens OX=9606 GN=PGAM1 PE=1 SV=2	2.4704e+06	164693
251_1	sp|P25786|PSA1_HUMAN	3.05553	NA	29536.9	AQPAQPADEPAEK	1	1	1	0.0494	24218	-	Proteasome subunit alpha type-1 OS=Homo sapiens OX=9606 GN=PSMA1 PE=1 SV=1	0	0
239_1	sp|P28072|PSB6_HUMAN	3.05553	NA	25341.4	QVLLGDQIPK	1	1	1	0.0418	16345	-	Proteasome subunit beta type-6 OS=Homo sapiens OX=9606 GN=PSMB6 PE=1 SV=4	577271	52479.1
35_1	sp|P39019|RS19_HUMAN	5.2087	NA	16050.5	DVNQQEFVR;VLQALEGLK	1;1	2	2	0.1241	17154;12127	-	40S ribosomal protein S19 OS=Homo sapiens OX=9606 GN=RPS19 PE=1 SV=2	853431	71119.3
16_1	sp|P62906|RL10A_HUMAN	6.11106	NA	24815.5	ILGPGLNK;KYDAFLASESLIK	1;1	2	2	0.0968	7579;27812	-	60S ribosomal protein L10a OS=Homo sapiens OX=9606 GN=RPL10A PE=1 SV=2	1.69001e+06	112667
182_1	sp|P53597|SUCA_HUMAN	3.05553	NA	36226.8	GGQTHLGLPVFNTVK	1	1	3	0.0434	29884;29883;29882	-	Succinate--CoA ligase [ADP/GDP-forming] subunit alpha, mitochondrial OS=Homo sapiens OX=9606 GN=SUCLG1 PE=1 SV=4	1.9508e+07	1.39343e+06
167_1	sp|P55786|PSA_HUMAN	2.12347	NA	103211	ATLEEARR	1	1	1	0.0087	11420	-	Puromycin-sensitive aminopeptidase OS=Homo sapiens OX=9606 GN=NPEPPS PE=1 SV=2	645852	12185.9
218_1	sp|A0A0C4DH31|HV118_HUMAN	2.16431	NA	12812.2	SDDTAVYYCAR	1	1	1	0.094	23157	sp|P23083|HV102_HUMAN	Immunoglobulin heavy variable 1-18 OS=Homo sapiens OX=9606 GN=IGHV1-18 PE=3 SV=1	0	0
199_1	sp|P07355|ANXA2_HUMAN	5.34708	NA	38579.8	GVDEVTIVNILTNR;TNQELQEINR	1;1	2	2	0.0708	29289;20732	-	Annexin A2 OS=Homo sapiens OX=9606 GN=ANXA2 PE=1 SV=2	1.04601e+06	43583.8
190_1	sp|O15145|ARPC3_HUMAN	7.49861	NA	20533.4	AYLQQLR;LIGNMALLPIR;QEDEVMR	1;1;1	3	4	0.1404	9882;19703;20173;10297	-	Actin-related protein 2/3 complex subunit 3 OS=Homo sapiens OX=9606 GN=ARPC3 PE=1 SV=3	3.63538e+06	302948
252_1	sp|Q99497|PARK7_HUMAN	3.05553	NA	19878.5	GAEEMETVIPVDVMR	1	1	1	0.0794	32087	-	Parkinson disease protein 7 OS=Homo sapiens OX=9606 GN=PARK7 PE=1 SV=2	0	0
78_1	sp|Q06830|PRDX1_HUMAN	10.9215	NA	22096.3	ADEGISFR;ATAVMPDGQFK;LVQAFQFTDK;QITVNDLPVGR;TIAQDYGVLK	1;1;1;0;1	4	5	0.2513	9946;18672;18164;19280;19758;19723;19759;19722;19724;16255	-	Peroxiredoxin-1 OS=Homo sapiens OX=9606 GN=PRDX1 PE=1 SV=1	1.0076e+07	719712
78_2	sp|P32119|PRDX2_HUMAN	19.3129	NA	21878.2	ATAVVDGAFK;EGGLGPLNIPLLADVTR;GLFIIDGKGVLR;KEGGLGPLNIPLLADVTR;LSEDYGVLK;LVQAFQYTDEHGEVCPAGWKPGSDTIKPNVDDSK;QITVNDLPVGR;TDEGIAYR	1;1;1;1;1;1;0;1	7	10	0.5152	12349;32485;22121;34269;34271;34270;13505;44766;44767;19758;19723;19759;19722;19724;10803	-	Peroxiredoxin-2 OS=Homo sapiens OX=9606 GN=PRDX2 PE=1 SV=5	1.081e+08	9.82728e+06
18_1	sp|Q13228|SBP1_HUMAN	17.1387	NA	52357.6	EPLGPALAHELR;HEIVQTLSLK;IYVVDVGSEPR;LVLPSLISSR;NTGTEAPDYLATVDVDPK;QYDISDPQRPR	1;1;1;1;1;1	6	6	0.1525	22572;18276;20381;15475;34817;24877	-	Methanethiol oxidase OS=Homo sapiens OX=9606 GN=SELENBP1 PE=1 SV=2	4.29098e+06	138419
131_1	sp|P01011|AACT_HUMAN	9.16658	NA	47620.5	ADLSGITGAR;LYGSEAFATDFQDSAAAK;NLAVSQVVHK	1;1;1	3	3	0.0898	11859;34637;15841	-	Alpha-1-antichymotrypsin OS=Homo sapiens OX=9606 GN=SERPINA3 PE=1 SV=2	2.39631e+06	104187
175_1	sp|P53999|TCP4_HUMAN	2.12347	NA	14386.4	EQISDIDDAVR	1	1	1	0.0866	21262	-	Activated RNA polymerase II transcriptional coactivator p15 OS=Homo sapiens OX=9606 GN=SUB1 PE=1 SV=3	0	0
184_1	sp|P27635|RL10_HUMAN	2.32872	NA	24587.9	EHVIEALR	1	1	1	0.0374	12023	-	60S ribosomal protein L10 OS=Homo sapiens OX=9606 GN=RPL10 PE=1 SV=4	502916	38685.8
222_1	sp|P01023|A2MG_HUMAN	34.4914	NA	163188	DTVIKPLLVEPEGLEK;HYDGSYSTFGER;LLLQQVSLPELPGEYSMK;LVHVEEPHTETVR;NQGNTWLTAFVLK;QFSFPLSSEPFQGSYK;QGIPFFGQVR;QQNAQGGFSSTQDTVVALHALSK;QTVSWAVTPK;SDIAPVAR;VGFYESDVMGR;VSVQLEASPAFLAVPVEK	1;1;1;1;1;1;1;1;1;1;1;1	12	12	0.114	33107;26113;36778;29370;28020;34038;17658;40168;16554;8039;21697;34531	-	Alpha-2-macroglobulin OS=Homo sapiens OX=9606 GN=A2M PE=1 SV=3	1.18239e+07	157652
88_1	sp|P01764|HV323_HUMAN	3.05553	NA	12574.2	NTLYLQMNSLR	1	1	1	0.094	24254	sp|P01768|HV330_HUMAN;sp|P01767|HV353_HUMAN;sp|P0DP02|HVC33_HUMAN;sp|P01772|HV333_HUMAN;sp|A0A0B4J1X5|HV374_HUMAN;sp|A0A0C4DH42|HV366_HUMAN	Immunoglobulin heavy variable 3-23 OS=Homo sapiens OX=9606 GN=IGHV3-23 PE=1 SV=2	0	0
116_1	sp|A0A1B0GUS4|UB2L5_HUMAN	3.05553	NA	17864.2	TDQVIQSLIALVNDPQPEHPLR	1	1	1	0.1429	40698	sp|P68036|UB2L3_HUMAN	Ubiquitin-conjugating enzyme E2 L5 OS=Homo sapiens OX=9606 GN=UBE2L5 PE=2 SV=1	230117	25568.5
137_1	sp|Q02543|RL18A_HUMAN	9.75097	NA	20748.9	DLTTAGAVTQCYR;FWYFVSQLK;IFAPNHVVAK;VEEIAASK	1;1;1;1	4	4	0.2273	27059;19888;15877;8596	-	60S ribosomal protein L18a OS=Homo sapiens OX=9606 GN=RPL18A PE=1 SV=2	8.00714e+06	571939
57_1	sp|P60174|TPIS_HUMAN	11.8127	NA	26652.7	FFVGGNWK;HVFGESDELIGQK;QSLGELIGTLNAAK;VPADTEVVCAPPTAYIDFAR	1;1;1;1	4	7	0.2209	11671;27148;27146;26007;25540;38636;38637	-	Triosephosphate isomerase OS=Homo sapiens OX=9606 GN=TPI1 PE=1 SV=4	3.21392e+06	200870
27_1	sp|P19652|A1AG2_HUMAN	3.05553	NA	23587.6	EHVAHLLFLR;WFYIASAFR	1;0	1	2	0.0945	20413;20414;18064	-	Alpha-1-acid glycoprotein 2 OS=Homo sapiens OX=9606 GN=ORM2 PE=1 SV=2	812618	62509.1
27_2	sp|P02763|A1AG1_HUMAN	5.51385	NA	23496.8	SDVVYTDWK;WFYIASAFR;YVGGQEHFAHLLILR	1;0;1	2	4	0.1642	16387;18064;32747;32746;32745	-	Alpha-1-acid glycoprotein 1 OS=Homo sapiens OX=9606 GN=ORM1 PE=1 SV=1	2.47994e+06	190764
115_1	sp|P31943|HNRH1_HUMAN	5.51385	NA	49198.4	ATENDIYNFFSPLNPVR;VHIEIGPDGR	1;1	2	3	0.0601	36137;36136;15762	sp|P52597|HNRPF_HUMAN	Heterogeneous nuclear ribonucleoprotein H OS=Homo sapiens OX=9606 GN=HNRNPH1 PE=1 SV=4	984223	39368.9
81_1	sp|P11171|EPB41_HUMAN	2.3891	NA	96957.3	DVPIVHTETK	1	1	1	0.0116	17287	-	Protein 4.1 OS=Homo sapiens OX=9606 GN=EPB41 PE=1 SV=4	206990	3905.47
272_1	sp|Q9H8H0|NOL11_HUMAN	2.12347	NA	81071.9	KFISLMSLSSDGCIYETLIPIRPADPEK	1	1	1	0.0389	43660	-	Nucleolar protein 11 OS=Homo sapiens OX=9606 GN=NOL11 PE=1 SV=1	2.00196e+06	47665.7
208_1	sp|P30050|RL12_HUMAN	2.64609	NA	17807.5	IGPLGLSPK	1	1	1	0.0545	9589	-	60S ribosomal protein L12 OS=Homo sapiens OX=9606 GN=RPL12 PE=1 SV=1	1.24041e+06	112765
60_1	sp|P63162|RSMN_HUMAN	2.16431	NA	24598	VLGLVLLR	1	1	1	0.0333	9613	sp|P14678|RSMB_HUMAN	Small nuclear ribonucleoprotein-associated protein N OS=Homo sapiens OX=9606 GN=SNRPN PE=1 SV=1	0	0
275_1	sp|P13798|ACPH_HUMAN	9.40554	NA	81172.6	ALDVSASDDEIAR;QVLLSEPEEAAALYR;TPLLLMLGQEDR;TVHTEWTQR	1;1;1;1	4	4	0.0669	24524;31804;25228;17946	-	Acylamino-acid-releasing enzyme OS=Homo sapiens OX=9606 GN=APEH PE=1 SV=4	7.4677e+06	226294
113_1	sp|P27105|STOM_HUMAN	8.56937	NA	31710.7	EASMVITESPAALQLR;VIAAEGEMNASR;YLQTLTTIAAEK	1;1;1	3	3	0.1389	32213;20824;24233	-	Stomatin OS=Homo sapiens OX=9606 GN=STOM PE=1 SV=3	1.74377e+06	96876.1
55_1	sp|Q9BQE3|TBA1C_HUMAN	5.12802	NA	49863.5	AVFVDLEPTVIDEVR;VGINYQPPTVVPGGDLAK	1;1	2	2	0.0735	32027;33741	sp|Q71U36|TBA1A_HUMAN;sp|P68363|TBA1B_HUMAN	Tubulin alpha-1C chain OS=Homo sapiens OX=9606 GN=TUBA1C PE=1 SV=1	2.24557e+06	102072
25_1	sp|P62937|PPIA_HUMAN	11.2206	NA	18000.9	FEDENFILK;IIPGFMCQGGDFTR;TEWLDGK;VSFELFADK	1;1;1;1	4	4	0.2364	17866;30371;8643;14417	-	Peptidyl-prolyl cis-trans isomerase A OS=Homo sapiens OX=9606 GN=PPIA PE=1 SV=2	5.50757e+06	393398
271_1	sp|O75223|GGCT_HUMAN	3.05553	NA	20994.3	SNLNSLDEQEGVK	1	1	1	0.0691	26523	-	Gamma-glutamylcyclotransferase OS=Homo sapiens OX=9606 GN=GGCT PE=1 SV=1	0	0
66_1	sp|P13804|ETFA_HUMAN	3.05553	NA	35057.6	AAVDAGFVPNDMQVGQTGK	1	1	2	0.0571	34793;35065	-	Electron transfer flavoprotein subunit alpha, mitochondrial OS=Homo sapiens OX=9606 GN=ETFA PE=1 SV=1	0	0
178_1	sp|P28074|PSB5_HUMAN	6.11106	NA	28462.2	DAYSGGAVNLYHVR;VSSDNVADLHEK	1;1	2	2	0.0989	28716;22896	-	Proteasome subunit beta type-5 OS=Homo sapiens OX=9606 GN=PSMB5 PE=1 SV=3	3.77815e+06	236134
83_1	sp|P10599|THIO_HUMAN	3.05553	NA	11729.7	VGEFSGANK	1	1	1	0.0857	10377	-	Thioredoxin OS=Homo sapiens OX=9606 GN=TXN PE=1 SV=3	1.09965e+06	157092
125_1	sp|P16452|EPB42_HUMAN	5.179	NA	76960.7	FQFTPTHVGLQR;VVTTFASAQGTGGR	1;1	2	2	0.0376	26492;24223	-	Protein 4.2 OS=Homo sapiens OX=9606 GN=EPB42 PE=1 SV=3	699760	18414.7
40_1	sp|P08246|ELNE_HUMAN	2.64609	NA	28499.8	VVLGAHNLSR	1	1	1	0.0375	14783	-	Neutrophil elastase OS=Homo sapiens OX=9606 GN=ELANE PE=1 SV=1	200072	16672.7
23_1	sp|Q06323|PSME1_HUMAN	3.05553	NA	28705	QLVHELDEAEYR	1	1	1	0.0482	28278	-	Proteasome activator complex subunit 1 OS=Homo sapiens OX=9606 GN=PSME1 PE=1 SV=1	823265	43329.7
254_1	sp|P61313|RL15_HUMAN	2.64609	NA	24131.1	SLQSVAEER	1	1	1	0.0441	13388	-	60S ribosomal protein L15 OS=Homo sapiens OX=9606 GN=RPL15 PE=1 SV=2	1.80333e+06	128809
48_4	sp|P63104|1433Z_HUMAN	11.2391	NA	27727.7	DSTLIMQLLR;FLIPNASQAESK;GIVDQSQQAYQEAFEISK;SVTEQGAELSNEER;VVSSIEQK	0;1;1;1;1	4	4	0.2531	19059;22625;36733;29425;9825	-	14-3-3 protein zeta/delta OS=Homo sapiens OX=9606 GN=YWHAZ PE=1 SV=1	1.98587e+06	104520
48_1	sp|P31946|1433B_HUMAN	3.05553	NA	28064.8	AVTEQGHELSNEER;DSTLIMQLLR	1;0	1	1	0.0976	30370;19059	-	14-3-3 protein beta/alpha OS=Homo sapiens OX=9606 GN=YWHAB PE=1 SV=3	0	0
85_1	sp|P00918|CAH2_HUMAN	15.2776	NA	29227.9	AVQQPDGLAVLGIFLK;ILNNGHAFNVEFDDSQDK;QSPVDIDTHTAK;VVDVLDSIK;YDPSLKPLSVSYDQATSLR	1;1;1;1;1	5	10	0.2846	31485;37041;37027;37042;37026;22821;22824;12575;38032;38033	-	Carbonic anhydrase 2 OS=Homo sapiens OX=9606 GN=CA2 PE=1 SV=2	9.49604e+06	593502
48_3	sp|P62258|1433E_HUMAN	6.11106	NA	29155.4	DSTLIMQLLR;YDEMVESMK;YLAEFATGNDR	0;1;1	2	2	0.1176	19059;17052;21137	-	14-3-3 protein epsilon OS=Homo sapiens OX=9606 GN=YWHAE PE=1 SV=1	2.19042e+06	121690
48_2	sp|P27348|1433T_HUMAN	3.05553	NA	27746.8	AVTEQGAELSNEER;DSTLIMQLLR	1;0	1	1	0.098	29006;19059	-	14-3-3 protein theta OS=Homo sapiens OX=9606 GN=YWHAQ PE=1 SV=1	0	0
108_1	sp|P02671|FIBA_HUMAN	9.16658	NA	94914.4	GLIDEVNQDFTNR;QFTSSTSYNR;TFPGFFSPMLGEFVSETESR	1;1;1	3	3	0.0497	28680;19064;39399	-	Fibrinogen alpha chain OS=Homo sapiens OX=9606 GN=FGA PE=1 SV=2	4.54248e+06	100944
268_1	sp|P02749|APOH_HUMAN	3.05553	NA	38272.7	VCPFAGILENGAVR	1	1	1	0.0406	28326	-	Beta-2-glycoprotein 1 OS=Homo sapiens OX=9606 GN=APOH PE=1 SV=3	1.02651e+06	54026.7
119_1	sp|P18124|RL7_HUMAN	8.18355	NA	29207.2	EVPAVPETLK;IALTDNALIAR;IVEPYIAWGYPNLK	1;1;1	3	3	0.1411	15393;18381;31389	-	60S ribosomal protein L7 OS=Homo sapiens OX=9606 GN=RPL7 PE=1 SV=1	2.3403e+06	146269
87_1	sp|P25788|PSA3_HUMAN	2.45832	NA	28415.1	SNFGYNIPLK	1	1	1	0.0392	17826	-	Proteasome subunit alpha type-3 OS=Homo sapiens OX=9606 GN=PSMA3 PE=1 SV=2	827213	59086.6
123_1	sp|P62424|RL7A_HUMAN	3.05553	NA	29977	AGVNTVTTLVENK	1	1	1	0.0489	24078	-	60S ribosomal protein L7a OS=Homo sapiens OX=9606 GN=RPL7A PE=1 SV=2	1.27363e+06	84908.6
72_1	sp|P01009|A1AT_HUMAN	16.8737	NA	46707	ITPNLAEFAFSLYR;LQHLENELTHDIITK;LSSWVLLMK;QINDYVEK;SASLHLPK;VFSNGADLSGVTEEAPLK	1;1;1;1;1;1	6	6	0.1722	31104;33459;15186;13132;8763;33834	-	Alpha-1-antitrypsin OS=Homo sapiens OX=9606 GN=SERPINA1 PE=1 SV=3	4.29374e+06	171750
155_1	sp|Q12913|PTPRJ_HUMAN	2.15317	NA	145851	MHRPLMVQTEDQYVFLNQCVLDIVRSQK	1	1	1	0.0209	44510	-	Receptor-type tyrosine-protein phosphatase eta OS=Homo sapiens OX=9606 GN=PTPRJ PE=1 SV=3	119718	1962.6
166_1	sp|P06312|KV401_HUMAN	2.29155	NA	13371.6	NYLAWYQQKPGQPPK	1	1	2	0.124	33653;33652	-	Immunoglobulin kappa variable 4-1 OS=Homo sapiens OX=9606 GN=IGKV4-1 PE=1 SV=1	1.87992e+06	375984
67_1	sp|Q8IVT2|MISP_HUMAN	2.03232	NA	75310.9	SQSSDLLERER	1	1	1	0.0162	23124	-	Mitotic interactor and substrate of PLK1 OS=Homo sapiens OX=9606 GN=MISP PE=1 SV=1	0	0
